# Supplementary material for: Predicting response to immunotherapy in gastric cancer via assessing perineural invasion-mediated inflammation in tumor microenvironment
Source: J Exp Clin Cancer Res. 2023 Aug 11;42:206. doi: 10.1186/s13046-023-02730-0 (PMC10416472; doi:10.1186/s13046-023-02730-0)
Supplement: Supplementary file 3 — Additional file 3: Table S1. Clinical and pathologic characteristics of patients with gastric cancer and pan-gastrointestinal tumor. Table S2. 200 genes and their functions of MSigdb Hallmarks inflammatory response. Table S3. 22 genes from MCODE. Table S4. Univariate Cox regreesion of 200 genes with PNI and No PNI. Table S5. High NII score VS Low NII score. Table S6. Go analysis of No PNI and NII.clusterB. Table S7. Description of 47 genes used to construct NII score. Table S8. Multivariable Cox regression analysis of variables of nomogram in training cohort and whole cohort. Table S9. NII.score. Table S10. Subgroup. [file 13046_2023_2730_MOESM3_ESM.xlsx]

## Sheet: S1
Table -S1:Clinical and pathologic characteristics of patients with gastric cancer and pan-gastrointestinal tumor
Series accession numbers	platform used	No. of input patients	AJCC_stage	Gender	Mean age,[min,max]	Survival Outcome
GSE62254	Affymetrix Human Genome U133 Plus 2.0 Array	247	Ⅰ:30 Ⅱ:74 Ⅲ:74 Ⅳ:69	Female:77;Male:170	62.3[24,86]	OS
TCGA-STAD	Illumina RNAseq	113	Ⅰ:19 Ⅱ:33 Ⅲ:48 Ⅳ:12	Female:32;Male:81	66.8[43,86]	OS
Nanfang cohort 1		344	Ⅰ:73 Ⅱ:79 Ⅲ:155 Ⅳ:37	Female:108;Male:236	56.1[22,84]	OS
Nanfang cohort 2	Illumina RNAseq	27	Ⅰ:5 Ⅱ:7 Ⅲ:15 Ⅳ:0	Female:9;Male:18	58.6[33,82]
TCGA-COAD	Illumina RNAseq	419	Ⅰ:69 Ⅱ:161 Ⅲ:121 Ⅳ:57 NA:11	Female:191;Male:228	66.8[31,90]	OS
GSE15459	Affymetrix Human Genome U133 Plus 2.0 Array	192	Ⅰ:31 Ⅱ:29 Ⅲ:72 Ⅳ:60	Female:67;Male:125	64.4[23,92]	OS
GSE26899	Illumina HumanHT-12 V3.0 expression beadchip	93	Ⅰ:11 Ⅱ:18 Ⅲ:27 Ⅳ:36 NA:1	Female:20;Male:73	59.4[36,83]	OS&RFS
GSE26901	Illumina HumanHT-12 V3.0 expression beadchip	109	Ⅰ:40 Ⅱ:18 Ⅲ:36 Ⅳ:15	Female:40;Male:69	55.9[28,74]	OS&RFS
GSE13861	Illumina HumanWG-6 v3.0 expression beadchip	65	Ⅰ:12 Ⅱ:12 Ⅲ:25 Ⅳ:16	Female:19;Male:46	61.0[32,83]	OS&RFS
GSE84437	Illumina HumanHT-12 V3.0 expression beadchip	433	Unknown	Female:137;Male:296	60.1[27,86]	OS
GSE39582	Affymetrix Human Genome U133 Plus 2.0 Array	579	Unknown	Female:260;Male:319	66.9[22,97]]	OS&RFS
GSE17536	Affymetrix Human Genome U133 Plus 2.0 Array	177	Ⅰ:24 Ⅱ:57 Ⅲ:57 Ⅳ:39	Female:81;Male:96	65.5[26,92]	OS
TCGA-LIHC	Illumina RNAseq	413	Ⅰ:188 Ⅱ:95 Ⅲ:93 Ⅳ:5 NA:32	Female:140;Male:273	59.8[16,90]	OS
TCGA-PAAD	Illumina RNAseq	180	Ⅰ:21 Ⅱ:149 Ⅲ:3 Ⅳ:4 NA:3	Female:82;Male:98	64.6[35,88]	OS
GSE85916	Affymetrix Human Genome U219 Array	79	Unknown	Unknown	Unknown	OS

## Sheet: S2
Table-S2:200 genes and their functions of MSigdb Hallmarks inflammatory response
	Gene name	ENTREZID
ABCA1	ATP binding cassette subfamily A member 1	19
ABI1	abl interactor 1	10006
ACVR1B	activin A receptor type 1B	91
ACVR2A	activin A receptor type 2A	92
ADGRE1	adhesion G protein-coupled receptor E1	2015
ADM	adrenomedullin	133
ADORA2B	adenosine A2b receptor	136
ADRM1	ADRM1 26S proteasome ubiquitin receptor	11047
AHR	aryl hydrocarbon receptor	196
APLNR	apelin receptor	187
AQP9	aquaporin 9	366
ATP2A2	ATPase sarcoplasmic/endoplasmic reticulum Ca2+ transporting 2	488
ATP2B1	ATPase plasma membrane Ca2+ transporting 1	490
ATP2C1	ATPase secretory pathway Ca2+ transporting 1	27032
AXL	AXL receptor tyrosine kinase	558
BDKRB1	bradykinin receptor B1	623
BEST1	bestrophin 1	7439
BST2	bone marrow stromal cell antigen 2	684
BTG2	bone marrow stromal cell antigen 2	7832
C3AR1	complement C3a receptor 1	719
C5AR1	complement C5a receptor 1	728
CALCRL	calcitonin receptor like receptor	10203
CCL17	C-C motif chemokine ligand 17	6361
CCL2	C-C motif chemokine ligand 2	6347
CCL20	C-C motif chemokine ligand 20	6364
CCL22	C-C motif chemokine ligand 22	6367
CCL24	C-C motif chemokine ligand 24	6369
CCL5	C-C motif chemokine ligand 5	6352
CCL7	C-C motif chemokine ligand 7	6354
CCR7	C-C motif chemokine receptor 7	1236
CCRL2	C-C motif chemokine receptor like 2	9034
CD14	CD14 molecule	929
CD40	CD40 molecule	958
CD48	CD48 molecule	962
CD55	CD55 molecule (Cromer blood group)	1604
CD69	CD69 molecule	969
CD70	CD70 molecule	970
CD82	CD82 molecule	3732
CDKN1A	cyclin dependent kinase inhibitor 1A	1026
CHST2	carbohydrate sulfotransferase 2	9435
CLEC5A	C-type lectin domain containing 5A	23601
CMKLR1	chemerin chemokine-like receptor 1	1240
CSF1	colony stimulating factor 1	1435
CSF3	colony stimulating factor 3	1440
CSF3R	colony stimulating factor 3 receptor	1441
CX3CL1	C-X3-C motif chemokine ligand 1	6376
CXCL10	C-X-C motif chemokine ligand 10	3627
CXCL11	C-X-C motif chemokine ligand 11	6373
CXCL6	C-X-C motif chemokine ligand 6	6372
CXCL8	C-X-C motif chemokine ligand 8	3576
CXCL9	C-X-C motif chemokine ligand 9	4283
CXCR6	C-X-C motif chemokine receptor 6	10663
CYBB	cytochrome b-245 beta chain	1536
DCBLD2	discoidin, CUB and LCCL domain containing 2	131566
EBI3	Epstein-Barr virus induced 3	10148
EDN1	endothelin 1	1906
EIF2AK2	eukaryotic translation initiation factor 2 alpha kinase 2	5610
EMP3	epithelial membrane protein 3	2014
EREG	epiregulin	2069
F3	coagulation factor III, tissue factor	2152
FFAR2	free fatty acid receptor 2	2867
FPR1	formyl peptide receptor 1	2357
FZD5	frizzled class receptor 5	7855
GABBR1	gamma-aminobutyric acid type B receptor subunit 1	2550
GCH1	GTP cyclohydrolase 1	2643
GNA15	G protein subunit alpha 15	2769
GNAI3	G protein subunit alpha i3	2773
GP1BA	glycoprotein Ib platelet subunit alpha	2811
GPC3	glypican 3	2719
GPR132	G protein-coupled receptor 132	29933
GPR183	G protein-coupled receptor 183	1880
HAS2	hyaluronan synthase 2	3037
HBEGF	heparin binding EGF like growth factor	1839
HIF1A	hypoxia inducible factor 1 subunit alpha	3091
HPN	hepsin	3249
HRH1	histamine receptor H1	3269
ICAM1	intercellular adhesion molecule 1	3383
ICAM4	intercellular adhesion molecule 4	3386
ICOSLG	inducible T cell costimulator ligand	23308
IFITM1	interferon induced transmembrane protein 1	8519
IFNAR1	interferon alpha and beta receptor subunit 1	3454
IFNGR2	interferon gamma receptor 2	3460
IL10	interleukin 10	3586
IL10RA	interleukin 10 receptor subunit alpha	3587
IL12B	interleukin 12B	3593
IL15	interleukin 15	3600
IL15RA	interleukin 15 receptor subunit alpha	3601
IL18	interleukin 18	3606
IL18R1	interleukin 18 receptor 1	8809
IL18RAP	interleukin 18 receptor accessory protein	8807
IL1A	interleukin 1 alpha	3552
IL1B	interleukin 1 beta	3553
IL1R1	interleukin 1 receptor type 1	3554
IL2RB	interleukin 2 receptor subunit beta	3560
IL4R	interleukin 4 receptor	3566
IL6	interleukin 6	3569
IL7R	interleukin 7 receptor	3575
INHBA	inhibin subunit beta A	3624
IRAK2	interleukin 1 receptor associated kinase 2	3656
IRF1	interferon regulatory factor 1	3659
IRF7	interferon regulatory factor 7	3665
ITGA5	integrin subunit alpha 5	3678
ITGB3	integrin subunit beta 3	3690
ITGB8	integrin subunit beta 8	3696
KCNA3	potassium voltage-gated channel subfamily A member 3	3738
KCNJ2	potassium inwardly rectifying channel subfamily J member 2	3759
KCNMB2	potassium calcium-activated channel subfamily M regulatory beta subunit 2	10242
KIF1B	kinesin family member 1B	23095
KLF6	Kruppel like factor 6	1316
LAMP3	lysosomal associated membrane protein 3	27074
LCK	LCK proto-oncogene, Src family tyrosine kinase	3932
LCP2	lymphocyte cytosolic protein 2	3937
LDLR	low density lipoprotein receptor	3949
LIF	LIF interleukin 6 family cytokine	3976
LPAR1	lysophosphatidic acid receptor 1	1902
LTA	lymphotoxin alpha	4049
LY6E	lymphocyte antigen 6 family member E	4061
LYN	LYN proto-oncogene, Src family tyrosine kinase	4067
MARCO	macrophage receptor with collagenous structure	8685
MEFV	MEFV innate immuity regulator, pyrin	4210
MEP1A	meprin A subunit alpha	4224
MET	MET proto-oncogene, receptor tyrosine kinase	4233
MMP14	matrix metallopeptidase 14	4323
MSR1	macrophage scavenger receptor 1	4481
MXD1	MXD1 MAX dimerization protein 1	4084
MYC	MYC proto-oncogene, bHLH transcription factor	4609
NAMPT	nicotinamide phosphoribosyltransferase	10135
NDP	norrin cystine knot growth factor NDP	4693
NFKB1	nuclear factor kappa B subunit 1	4790
NFKBIA	NFKB inhibitor alpha	4792
NLRP3	NLR family pyrin domain containing 3	114548
NMI	N-myc and STAT interactor	9111
NMUR1	neuromedin U receptor 1	10316
NOD2	nucleotide binding oligomerization domain containing 2	64127
NPFFR2	neuropeptide FF receptor 2	10886
OLR1	oxidized low density lipoprotein receptor 1	4973
OPRK1	opioid receptor kappa 1	4986
OSM	oncostatin M	5008
OSMR	oncostatin M receptor	9180
P2RX4	purinergic receptor P2X 4	5025
P2RX7	purinergic receptor P2X 7	5027
P2RY2	purinergic receptor P2Y2	5029
PCDH7	protocadherin 7	5099
PDE4B	phosphodiesterase 4B	5142
PDPN	podoplanin	10630
PIK3R5	phosphoinositide-3-kinase regulatory subunit 5	23533
PLAUR	plasminogen activator, urokinase receptor	5329
PROK2	prokineticin 2	60675
PSEN1	presenilin 1	5663
PTAFR	platelet activating factor receptor	5724
PTGER2	prostaglandin E receptor 2	5732
PTGER4	prostaglandin E receptor 4	5734
PTGIR	prostaglandin I2 receptor	5739
PTPRE	protein tyrosine phosphatase receptor type E	5791
PVR	PVR cell adhesion molecule	5817
RAF1	Raf-1 proto-oncogene, serine/threonine kinase	5894
RASGRP1	RAS guanyl releasing protein 1	10125
RELA	RELA proto-oncogene, NF-kB subunit	5970
RGS1	regulator of G protein signaling 1	5996
RGS16	regulator of G protein signaling 16	6004
RHOG	ras homolog family member G	391
RIPK2	receptor interacting serine/threonine kinase 2	8767
RNF144B	ring finger protein 144B	255488
ROS1	ROS proto-oncogene 1, receptor tyrosine kinase	6098
RTP4	receptor transporter protein 4	64108
SCARF1	scavenger receptor class F member 1	8578
SCN1B	sodium voltage-gated channel beta subunit 1	6324
SELE	selectin E	6401
SELENOS	selenoprotein S	55829
SELL	selectin L	6402
SEMA4D	semaphorin 4D	10507
SERPINE1	serpin family E member 1	5054
SGMS2	sphingomyelin synthase 2	166929
SLAMF1	signaling lymphocytic activation molecule family member 1	6504
SLC11A2	solute carrier family 11 member 2	4891
SLC1A2	solute carrier family 1 member 2	6506
SLC28A2	solute carrier family 28 member 2	9153
SLC31A1	solute carrier family 31 member 1	1317
SLC31A2	solute carrier family 31 member 2	1318
SLC4A4	solute carrier family 4 member 4	8671
SLC7A1	solute carrier family 7 member 1	6541
SLC7A2	solute carrier family 7 member 2	6542
SPHK1	sphingosine kinase 1	8877
SRI	sorcin	6717
STAB1	stabilin 1	23166
TACR1	tachykinin receptor 1	6869
TACR3	tachykinin receptor 3	6870
TAPBP	TAP binding protein	6892
TIMP1	TIMP metallopeptidase inhibitor 1	7076
TLR1	toll like receptor 1	7096
TLR2	toll like receptor 2	7097
TLR3	toll like receptor 3	7098
TNFAIP6	TNF alpha induced protein 6	7130
TNFRSF1B	TNF receptor superfamily member 1B	7133
TNFRSF9	TNF receptor superfamily member 9	3604
TNFSF10	TNF superfamily member 10	8743
TNFSF15	TNF superfamily member 15	9966
TNFSF9	TNF superfamily member 9	8744
TPBG	trophoblast glycoprotein	7162
VIP	vasoactive intestinal peptide	7432

## Sheet: S3
Table-S3: 22 genes from MCODE
Symbol	MCODE_Cluster	MCODE_Node	MCODE_Score	Gene name
APLNR	Cluster 1	Clustered	8	apelin receptor
CX3CL1	Cluster 1	Clustered	8	C-X3-C motif chemokine ligand 1
CXCL10	Cluster 1	Clustered	8	C-X-C motif chemokine ligand 10
CXCL11	Cluster 1	Clustered	8	C-X-C motif chemokine ligand 11
CCL20	Cluster 1	Clustered	8	C-C motif chemokine ligand 20
CXCL9	Cluster 1	Clustered	8	C-X-C motif chemokine ligand 9
GNAI3	Cluster 1	Clustered	8	G protein subunit alpha i3
LPAR1	Cluster 1	Clustered	8	lysophosphatidic acid receptor 1
GABBR1	Cluster 1	Seed	8	gamma-aminobutyric acid type B receptor subunit 1
CCRL2	Cluster 1	Clustered	7	C-C motif chemokine receptor like 2
TLR3	Cluster 2	Clustered	6.377777778	toll like receptor 3
NFKB1	Cluster 2	Clustered	6	nuclear factor kappa B subunit 1
IRF1	Cluster 2	Clustered	5.2	interferon regulatory factor 1
IL18	Cluster 2	Seed	6.377777778	interleukin 18
IL1R1	Cluster 2	Clustered	5.5	interleukin 1 receptor type 1
TNFSF10	Cluster 2	Clustered	6	TNF superfamily member 10
ABCA1	Cluster 3	Clustered	2	ATP binding cassette subfamily A member 1
PSEN1	Cluster 3	Clustered	2	presenilin 1
LDLR	Cluster 3	Clustered	2	low density lipoprotein receptor
MYC	Cluster 3	Seed	2.142857143	MYC proto-oncogene, bHLH transcription factor
SERPINE1	Cluster 3	Clustered	1.857142857	serpin family E member 1

## Sheet: S4
Table-S4:Univariate Cox regreesion of 200 genes with PNI and No PNI
48 genes in PNI								66 genes in No PNI
mRNA	HR	Low_95%CI	High_95%CI	Pvalue	Beta	Wald		mRNA	HR	Low_95%CI	High_95%CI	Pvalue	Beta	Wald
GPC3	1.32	1.16	1.51	4.71E-05	0.279	16.6		CD82	0.523	0.372	0.735	1.88E-04	-0.648	14
IL1R1	1.73	1.26	2.37	6.29E-04	0.547	11.7		CXCL11	0.793	0.701	0.896	2.07E-04	-0.233	13.8
GABBR1	1.63	1.23	2.17	7.57E-04	0.49	11.3		TNFSF10	0.669	0.535	0.837	4.38E-04	-0.402	12.4
VIP	1.19	1.07	1.32	0.00123	0.172	10.4		IRF1	0.617	0.471	0.809	4.64E-04	-0.482	12.3
SLC7A1	0.451	0.275	0.738	0.00153	-0.797	10		ITGA5	1.45	1.17	1.8	6.21E-04	0.373	11.7
DCBLD2	1.6	1.19	2.16	0.00186	0.472	9.68		TLR3	0.706	0.578	0.863	6.61E-04	-0.348	11.6
ABI1	0.371	0.195	0.704	0.00244	-0.992	9.18		FZD5	0.578	0.419	0.797	8.29E-04	-0.548	11.2
GCH1	0.603	0.433	0.839	0.00273	-0.506	8.98		PTGER4	0.627	0.475	0.828	0.00101	-0.467	10.8
AXL	1.59	1.17	2.16	0.00315	0.462	8.72		GPC3	1.27	1.1	1.46	0.00102	0.238	10.8
KIF1B	1.99	1.24	3.19	0.00427	0.688	8.16		CCRL2	0.65	0.502	0.841	0.00107	-0.432	10.7
SCN1B	1.65	1.16	2.34	0.0052	0.499	7.81		DCBLD2	1.56	1.19	2.05	0.00113	0.447	10.6
IL12B	2.39	1.29	4.43	0.00572	0.871	7.63		ICOSLG	0.378	0.208	0.689	0.00148	-0.973	10.1
MYC	0.69	0.527	0.905	0.00723	-0.371	7.22		SLC7A2	1.31	1.11	1.55	0.00173	0.271	9.81
RAF1	2.39	1.25	4.58	0.00851	0.872	6.92		NMI	0.611	0.449	0.833	0.00181	-0.492	9.74
CD55	0.782	0.651	0.94	0.00872	-0.245	6.88		INHBA	1.33	1.11	1.59	0.00225	0.283	9.33
SLC7A2	1.34	1.08	1.68	0.00883	0.296	6.86		SGMS2	0.676	0.52	0.88	0.00355	-0.391	8.5
PLAUR	0.738	0.586	0.93	0.01	-0.304	6.63		CXCL10	0.82	0.718	0.938	0.00376	-0.198	8.4
NMI	0.565	0.362	0.88	0.0117	-0.571	6.36		GABBR1	1.5	1.14	1.97	0.00423	0.403	8.18
ABCA1	1.6	1.1	2.34	0.0144	0.472	5.98		GCH1	0.625	0.448	0.871	0.0055	-0.47	7.71
SLC31A1	0.618	0.418	0.915	0.0162	-0.481	5.78		SERPINE1	1.29	1.08	1.54	0.00573	0.253	7.63
IL4R	1.7	1.1	2.61	0.0169	0.528	5.71		LYN	0.625	0.448	0.873	0.00581	-0.47	7.61
HRH1	0.673	0.483	0.936	0.0188	-0.396	5.52		RAF1	2.21	1.22	4.03	0.00935	0.794	6.75
EMP3	1.42	1.06	1.91	0.0195	0.35	5.46		TAPBP	0.505	0.3	0.848	0.00979	-0.684	6.67
EBI3	1.37	1.05	1.79	0.0204	0.315	5.38		MEFV	0.547	0.341	0.877	0.0122	-0.603	6.28
NDP	1.36	1.04	1.78	0.0267	0.305	4.91		IL15RA	0.637	0.447	0.907	0.0123	-0.451	6.27
KCNMB2	2.11	1.09	4.1	0.0267	0.748	4.91		SPHK1	1.34	1.06	1.69	0.0127	0.295	6.21
STAB1	1.45	1.04	2.02	0.0296	0.37	4.73		VIP	1.2	1.03	1.39	0.0161	0.182	5.79
RGS1	1.38	1.03	1.85	0.0299	0.325	4.72		HAS2	1.25	1.04	1.51	0.0163	0.226	5.77
CXCL8	0.885	0.792	0.989	0.0314	-0.122	4.63		IL18	0.775	0.629	0.955	0.0168	-0.255	5.71
HPN	1.21	1.01	1.43	0.0335	0.187	4.52		IL18R1	0.751	0.592	0.952	0.0179	-0.287	5.61
ROS1	1.31	1.01	1.69	0.0396	0.268	4.23		IL1R1	1.4	1.06	1.84	0.0182	0.334	5.57
PSEN1	0.475	0.233	0.97	0.0409	-0.744	4.18		SRI	0.676	0.487	0.939	0.0195	-0.391	5.45
GNAI3	0.566	0.326	0.98	0.0422	-0.57	4.13		NFKB1	0.587	0.374	0.923	0.0209	-0.533	5.33
KCNA3	1.2	1	1.45	0.0484	0.185	3.9		CXCR6	0.733	0.562	0.957	0.0222	-0.31	5.23
ACVR2A	1.54	1	2.36	0.05	0.43	3.84		IL15	0.73	0.556	0.958	0.0232	-0.315	5.16
RASGRP1	1.26	0.998	1.6	0.0524	0.234	3.76		NPFFR2	1.26	1.03	1.53	0.0244	0.229	5.06
IL10RA	1.25	0.993	1.58	0.0572	0.225	3.62		CXCL9	0.869	0.767	0.984	0.0268	-0.14	4.9
ITGB3	1.48	0.988	2.23	0.0572	0.395	3.62		IL2RB	0.776	0.619	0.972	0.0271	-0.254	4.88
OSMR	1.29	0.989	1.67	0.0604	0.252	3.53		SLC4A4	0.824	0.692	0.98	0.0288	-0.194	4.78
IL18	0.82	0.665	1.01	0.0639	-0.198	3.43		NOD2	1.34	1.03	1.75	0.0304	0.293	4.69
CX3CL1	1.21	0.988	1.49	0.0657	0.192	3.39		EREG	1.17	1.01	1.36	0.0331	0.16	4.54
MXD1	0.774	0.589	1.02	0.0667	-0.256	3.36		CCL5	0.83	0.7	0.986	0.0335	-0.186	4.52
LDLR	0.742	0.53	1.04	0.0822	-0.298	3.02		LAMP3	0.797	0.646	0.983	0.0342	-0.227	4.48
P2RX7	1.39	0.958	2.02	0.0832	0.33	3		NDP	1.24	1.02	1.5	0.0345	0.212	4.47
SEMA4D	1.41	0.954	2.09	0.0848	0.346	2.97		BST2	0.849	0.729	0.989	0.035	-0.164	4.44
APLNR	1.19	0.977	1.44	0.0849	0.171	2.97		GNAI3	0.57	0.331	0.982	0.0429	-0.562	4.1
RIPK2	0.726	0.501	1.05	0.0898	-0.32	2.88		RTP4	0.816	0.67	0.994	0.0438	-0.203	4.06
TNFSF9	0.845	0.692	1.03	0.0992	-0.168	2.72		SCN1B	1.47	1.01	2.16	0.0453	0.389	4.01
								ICAM4	0.869	0.756	0.999	0.0483	-0.141	3.9
								PTAFR	0.744	0.555	0.998	0.0487	-0.295	3.89
								ABI1	0.48	0.23	0.999	0.0497	-0.735	3.85
								RASGRP1	0.8	0.64	1	0.0505	-0.223	3.82
								SLC1A2	1.47	0.993	2.17	0.054	0.384	3.71
								TNFRSF1B	0.717	0.51	1.01	0.0557	-0.333	3.66
								IL4R	1.52	0.985	2.36	0.0584	0.422	3.58
								TPBG	1.26	0.977	1.62	0.075	0.231	3.17
								CMKLR1	0.745	0.538	1.03	0.0766	-0.294	3.13
								LIF	1.2	0.977	1.47	0.0824	0.179	3.02
								HPN	1.18	0.978	1.43	0.0843	0.166	2.98
								KIF1B	1.57	0.94	2.63	0.0849	0.453	2.97
								CD55	0.861	0.726	1.02	0.0861	-0.149	2.95
								IFITM1	0.85	0.706	1.02	0.0877	-0.162	2.92
								CLEC5A	1.15	0.98	1.34	0.0884	0.137	2.9
								ROS1	1.42	0.945	2.13	0.0919	0.35	2.84
								SLC31A1	0.699	0.458	1.07	0.0965	-0.358	2.76
								OSMR	1.17	0.971	1.41	0.0997	0.156	2.71

## Sheet: S5
Table-S5: Differentially expressed genes of ICI-clusters
PNI VS No PNI									NII.clusterA-PNI VS NII.clusterB-PNI									NII.clusterB-PNI VS No PNI									NII.clusterA VS NII.clusterB									High NII score VS Low NII score
logFC	AveExpr	t	P.Value	adj.P.Val	B	symbol	ENTREZID	change	logFC	ENTREZID	AveExpr	t	P.Value	adj.P.Val	B	symbol	change	logFC	AveExpr	t	P.Value	adj.P.Val	B	symbol	ENTREZID	change	logFC	AveExpr	t	P.Value	adj.P.Val	B	symbol	ENTREZID	change	logFC	AveExpr	t	P.Value	adj.P.Val	B	symbol	ENTREZID	change
0.931601958	6.637338971	6.507063096	2.56E-10	4.15E-06	13.02972298	MGP	4256	UP	1.370594477	3587	6.439916952	18.88140996	8.44E-56	1.37E-51	116.1960147	IL10RA	UP	0.972651073	5.989287138	10.55427683	2.72E-22	4.40E-18	39.83572897	S1PR1	1901	UP	1.3660548078	6.4553977301	18.8404601974	1.25E-55	2.02E-51	115.8089840807	IL10RA	3587	UP	-0.813112923	5.425328014	-11.89849404	9.09E-28	1.47E-23	52.20952951	MEF2C	4208	DOWN
0.609607388	3.162209263	6.206344835	1.49E-09	9.85E-06	11.38056993	C1QTNF7	114905	UP	1.099973006	1436	5.924992924	17.86399503	1.36E-51	1.10E-47	106.6034758	CSF1R	UP	1.012504135	6.503134259	10.0562452	1.22E-20	9.54E-17	36.13440621	GYPC	2995	UP	1.0946840394	5.9300453677	17.8342610391	1.80E-51	1.46E-47	106.322838716	CSF1R	1436	UP	-0.761871262	4.421216964	-11.36807928	8.35E-26	6.76E-22	47.78763849	EBF1	1879	DOWN
0.698621012	4.869690422	6.171022312	1.82E-09	9.85E-06	11.19093142	JAM2	58494	UP	1.196067152	9459	6.511339989	17.63721263	1.17E-50	6.34E-47	104.4681001	ARHGEF6	UP	0.964534828	5.702826011	9.97221046	2.30E-20	9.54E-17	35.51814536	CYYR1	116159	UP	1.1916333048	6.5265985344	17.5964288826	1.73E-50	9.35E-47	104.0837361711	ARHGEF6	9459	UP	-0.79978194	6.628171222	-11.10554997	7.55E-25	4.08E-21	45.63343936	TCF4	6925	DOWN
0.666336905	5.757296728	6.10814228	2.61E-09	1.06E-05	10.8554915	FBLN5	10516	UP	1.095717581	9535	7.142745698	17.57920302	2.04E-50	8.26E-47	103.9221584	GMFG	UP	1.312752688	4.922515384	9.968948101	2.35E-20	9.54E-17	35.49427142	JAM2	58494	UP	1.0947405862	7.1559837565	17.5613842696	2.41E-50	9.78E-47	103.7539675849	GMFG	9535	UP	-0.783447216	5.931982793	-10.98495577	2.06E-24	8.34E-21	44.65200568	S1PR1	1901	DOWN
0.498055437	3.677787506	6.062899693	3.37E-09	1.09E-05	10.61585089	IGF1	3479	UP	1.020821607	5175	7.147010916	17.33944417	1.99E-49	6.33E-46	101.6671243	PECAM1	UP	1.021981047	6.190843051	9.889979876	4.26E-20	1.38E-16	34.91754173	CNRIP1	25927	UP	1.3002641936	7.1334199623	17.300612749	2.87E-49	9.31E-46	101.3016611864	C3AR1	719	UP	-0.761289393	5.864322144	-10.85701078	5.94E-24	1.92E-20	43.61651407	ATP8B2	57198	DOWN
0.481471764	5.931982793	6.031023077	4.03E-09	1.09E-05	10.44787089	S1PR1	1901	NOT	1.30179881	719	7.11766485	17.32208603	2.34E-49	6.33E-46	101.5039584	C3AR1	UP	0.683503989	4.131274313	9.848437285	5.81E-20	1.57E-16	34.61504506	ERG	2078	UP	1.0134091957	7.1500341109	17.2677789725	3.92E-49	1.06E-45	100.9931016453	PECAM1	5175	UP	-0.614831441	5.744941049	-10.82820312	7.53E-24	2.03E-20	43.38419931	RFTN1	23180	DOWN
0.76070949	5.354547136	5.985064181	5.22E-09	1.21E-05	10.20694392	CH25H	9023	UP	0.925858683	9839	4.178525974	17.21715443	6.34E-49	1.47E-45	100.5179036	ZEB2	UP	0.902970345	5.491640511	9.785935026	9.27E-20	2.13E-16	34.16111504	MEF2C	4208	UP	0.9208059382	4.1849111677	17.1951809338	7.81E-49	1.81E-45	100.3110355877	ZEB2	9839	UP	-0.779249816	9.355387412	-10.70453552	2.08E-23	4.51E-20	42.39044111	IGFBP7	3490	DOWN
0.812017915	6.07308618	5.933005209	6.97E-09	1.26E-05	9.935847645	AOC3	8639	UP	1.30528443	3059	6.632811909	17.17126529	9.80E-49	1.64E-45	100.0868456	HCLS1	UP	0.595237401	4.759780577	9.768812947	1.05E-19	2.13E-16	34.0370148	KANK3	256949	UP	1.3027355783	6.6445639643	17.1494327892	1.21E-48	2.10E-45	99.8813612894	HCLS1	3059	UP	-0.79367848	6.418916182	-10.68085068	2.53E-23	4.51E-20	42.20077858	PTPRM	5797	DOWN
0.866729263	6.228846187	5.928753845	7.14E-09	1.26E-05	9.913793883	FHL1	2273	UP	1.500102294	219972	7.244509796	17.16951115	9.96E-49	1.64E-45	100.0703703	MPEG1	UP	0.802971309	6.290343303	9.701466703	1.74E-19	3.13E-16	33.54994901	CLEC14A	161198	UP	1.4981171732	7.2570576926	17.1475313914	1.23E-48	2.10E-45	99.86350535	MPEG1	219972	UP	-0.869635776	5.595085049	-10.67289244	2.70E-23	4.51E-20	42.13709916	EMCN	51705	DOWN
0.784030109	6.52871868	5.876760287	9.52E-09	1.26E-05	9.64512359	MFAP4	4239	UP	1.232959482	929	8.097922799	17.16063561	1.08E-48	1.64E-45	99.98701123	CD14	UP	1.523248515	6.135053028	9.482501349	8.75E-19	1.34E-15	31.9782327	AOC3	8639	UP	1.2319011743	8.1064216036	17.141578114	1.30E-48	2.10E-45	99.8075996005	CD14	929	UP	-0.810301538	6.500433787	-10.66895281	2.79E-23	4.51E-20	42.1055844	NR3C1	2908	DOWN
0.59628643	4.57024712	5.872799659	9.73E-09	1.26E-05	9.624736808	INMT	11185	UP	0.991092398	199	6.895602984	17.15803914	1.11E-48	1.64E-45	99.96262596	AIF1	UP	1.596477704	6.967637195	9.477446138	9.09E-19	1.34E-15	31.94216599	PTGDS	5730	UP	0.98773425	6.9035436669	17.1306931648	1.44E-48	2.12E-45	99.7053864937	AIF1	199	UP	-0.822556326	6.451924964	-10.56283641	6.62E-23	9.75E-20	41.25897317	GYPC	2995	DOWN
0.44990231	5.937742663	5.854242142	1.08E-08	1.26E-05	9.529364422	CLDN5	7122	NOT	0.954515016	57580	6.3010639	16.94813032	8.12E-48	1.10E-44	97.99242031	PREX1	UP	0.619179675	4.328181906	9.439815134	1.20E-18	1.62E-15	31.67400174	SHE	126669	UP	0.9506050249	6.3082769432	16.9251063696	1.01E-47	1.36E-44	97.7760726107	PREX1	57580	UP	-0.579886389	5.524422817	-10.27862312	6.59E-22	8.26E-19	39.013442	QKI	9444	DOWN
0.58745465	4.747589777	5.852884209	1.09E-08	1.26E-05	9.522395325	FRZB	2487	UP	1.244696279	55303	6.993180564	16.84910833	2.07E-47	2.58E-44	97.06387558	GIMAP4	UP	0.710188716	4.973707355	9.385432025	1.78E-18	2.22E-15	31.28745144	MMRN2	79812	UP	1.2424359658	7.0028799416	16.8162520837	2.83E-47	3.32E-44	96.7555350931	GIMAP4	55303	UP	-0.776456641	5.649658522	-10.27783925	6.63E-22	8.26E-19	39.00729393	CYYR1	116159	DOWN
0.456220405	7.732675523	5.847424609	1.12E-08	1.26E-05	9.494389271	A2M	2	NOT	1.255572931	92241	5.576346172	16.83585332	2.35E-47	2.72E-44	96.9396267	RCSD1	UP	1.007276198	5.646750766	9.364217877	2.08E-18	2.28E-15	31.13698346	EMCN	51705	UP	1.253265844	5.5881270523	16.8147858815	2.87E-47	3.32E-44	96.7417940825	RCSD1	92241	UP	-0.827456968	6.136043576	-10.254788	7.97E-22	9.23E-19	38.82661334	CNRIP1	25927	DOWN
-0.380004916	4.839494008	-5.839292467	1.17E-08	1.26E-05	9.452713627	DIAPH3	81624	NOT	0.940795571	953	6.395993452	16.74797499	5.40E-47	5.83E-44	96.11616205	ENTPD1	UP	1.368497837	9.82918454	9.362051546	2.11E-18	2.28E-15	31.12162825	SPARCL1	8404	UP	0.9387125904	6.401871138	16.7157588824	7.32E-47	7.91E-44	95.8140504847	ENTPD1	953	UP	-1.036073789	5.99703163	-10.23202823	9.57E-22	1.03E-18	38.64843297	ARMCX1	51309	DOWN
0.516875086	4.546450076	5.828046524	1.24E-08	1.26E-05	9.395158745	ITGA8	8516	UP	1.230894321	474344	6.369123672	16.67245767	1.10E-46	1.12E-43	95.40893182	GIMAP6	UP	0.854922852	7.222023772	9.344516587	2.40E-18	2.31E-15	30.9974079	PECAM1	5175	UP	1.2285181901	6.381798068	16.6409743248	1.48E-46	1.50E-43	95.1138583709	GIMAP6	474344	UP	-0.988773245	6.422876704	-10.18317145	1.41E-21	1.40E-18	38.26667341	ADAMTS1	9510	DOWN
0.724176967	9.785099041	5.814155896	1.34E-08	1.28E-05	9.324194525	SPARCL1	8404	UP	1.420956553	1880	7.136998178	16.62867369	1.67E-46	1.59E-43	94.9990671	GPR183	UP	0.851605255	6.000801767	9.343189896	2.42E-18	2.31E-15	30.98801446	ECSCR	641700	UP	1.4174289044	7.1489412177	16.5977297772	2.23E-46	2.13E-43	94.709146001	GPR183	1880	UP	-0.706854295	6.955923601	-10.17819369	1.47E-21	1.40E-18	38.22783392	HEG1	57493	DOWN
-0.358829438	4.956171035	-5.77107297	1.70E-08	1.43E-05	9.104978979	PLK4	10733	NOT	0.818117101	23180	5.741126872	16.60747008	2.04E-46	1.83E-43	94.80062695	RFTN1	UP	0.859705481	7.775846643	9.257319146	4.53E-18	3.74E-15	30.38153884	A2M	2	UP	0.8129687522	5.7449410491	16.5749455581	2.77E-46	2.49E-43	94.4959690937	RFTN1	23180	UP	-0.65265472	6.245325218	-10.11711038	2.39E-21	2.15E-18	37.75207317	CLEC14A	161198	DOWN
0.70375074	4.792962631	5.767872721	1.73E-08	1.43E-05	9.088748956	PRELP	5549	UP	1.258484244	9770	6.492496136	16.59434817	2.31E-46	1.97E-43	94.67783774	RASSF2	UP	0.62962814	4.442731815	9.256240516	4.56E-18	3.74E-15	30.37393999	TEK	7010	UP	1.2562686205	6.5042255273	16.566971924	2.99E-46	2.55E-43	94.4213739065	RASSF2	9770	UP	-0.841795955	6.533711162	-10.10554654	2.62E-21	2.15E-18	37.66218312	MAGEH1	28986	DOWN
0.499647072	6.451924964	5.763977434	1.76E-08	1.43E-05	9.069004068	GYPC	2995	UP	1.07759651	9473	5.997015882	16.5506626	3.49E-46	2.82E-43	94.26913625	THEMIS2	UP	1.61011195	5.611738359	9.254563829	4.62E-18	3.74E-15	30.36212883	ACKR1	2532	UP	1.077070263	6.0069605672	16.5508158093	3.48E-46	2.82E-43	94.2702439008	THEMIS2	9473	UP	-0.565600623	6.234699188	-10.10436429	2.65E-21	2.15E-18	37.65299623	RGCC	28984	DOWN
0.418564489	3.742719042	5.712555651	2.33E-08	1.63E-05	8.809383567	CNTN4	152330	NOT	1.146828055	3071	5.421552271	16.49594169	5.84E-46	4.51E-43	93.75739088	NCKAP1L	UP	0.977065575	6.607018828	9.147828741	9.98E-18	7.50E-15	29.61264218	ARHGEF6	9459	UP	1.1423003173	5.4317041677	16.4722371673	7.31E-46	5.64E-43	93.5354670566	NCKAP1L	3071	UP	-0.999258966	6.376023943	-10.08234631	3.16E-21	2.43E-18	37.48201014	FERMT2	10979	DOWN
0.56939584	6.616206607	5.710537521	2.35E-08	1.63E-05	8.799233559	ACTA2	59	UP	0.998780896	4208	5.415996574	16.29376679	3.93E-45	2.90E-42	91.86867383	MEF2C	UP	1.548154381	6.668715113	9.145063405	1.02E-17	7.50E-15	29.59328723	MGP	4256	UP	0.9921539573	5.4253280139	16.2627101198	5.27E-45	3.88E-42	91.5785634653	MEF2C	4208	UP	-0.847662223	6.392311537	-9.996375361	6.24E-21	4.48E-18	36.81636625	COX7A1	1346	DOWN
0.669900539	6.885676835	5.710091306	2.36E-08	1.63E-05	8.796989762	TMEM47	83604	UP	1.504000733	1439	6.976746592	16.2145549	8.30E-45	5.84E-42	91.12958572	CSF2RB	UP	0.872398925	6.685572157	9.061805746	1.85E-17	1.30E-14	29.01206517	TCF4	6925	UP	1.502259229	6.9922367139	16.2003083846	9.49E-45	6.68E-42	90.9964543345	CSF2RB	1439	UP	-0.68385456	5.994087733	-9.993829556	6.37E-21	4.48E-18	36.79670342	KLHL5	51088	DOWN
0.418420288	3.443633062	5.705417217	2.42E-08	1.63E-05	8.773494747	PDE1A	5136	NOT	1.065968088	7456	6.033999616	16.19170626	1.03E-44	6.94E-42	90.91649568	WIPF1	UP	0.816591474	4.473344019	9.044846515	2.09E-17	1.41E-14	28.89403328	EBF1	1879	UP	1.0582464097	6.0384175501	16.1532010206	1.48E-44	9.98E-42	90.5572408639	WIPF1	7456	UP	-0.57565455	4.925188995	-9.97936078	7.14E-21	4.82E-18	36.68500535	MMRN2	79812	DOWN
0.476519062	5.649658522	5.696794375	2.54E-08	1.64E-05	8.730192523	CYYR1	116159	NOT	1.300074173	2123	6.616517196	16.1356537	1.74E-44	1.13E-41	90.39393457	EVI2A	UP	1.348731627	5.387865177	8.969603334	3.58E-17	2.32E-14	28.37184811	CH25H	9023	UP	1.3000217681	6.6338317167	16.1166410256	2.09E-44	1.35E-41	90.216503033	EVI2A	2123	UP	-0.82729779	6.452509854	-9.945376143	9.33E-21	5.88E-18	36.42300335	CBX6	23466	DOWN
0.562461214	5.43977392	5.684641724	2.71E-08	1.69E-05	8.669256384	TPSAB1	7177	UP	0.811949121	155038	4.572619793	16.12309692	1.96E-44	1.22E-41	90.27690974	GIMAP8	UP	1.162781171	5.788436849	8.937135305	4.51E-17	2.81E-14	28.14727705	FBLN5	10516	UP	0.80533524	4.5776542329	16.1022029252	2.39E-44	1.49E-41	90.0819735491	GIMAP8	155038	UP	-0.551938242	4.943282117	-9.939971379	9.74E-21	5.88E-18	36.38138206	MYCT1	80177	DOWN
0.509291269	3.301271765	5.628678561	3.65E-08	2.12E-05	8.390038359	ABCA8	10351	UP	1.163709787	6503	6.378437265	16.0923167	2.62E-44	1.57E-41	89.99010902	SLA	UP	0.811928413	5.716233106	8.908486892	5.53E-17	3.32E-14	27.94950676	GNG11	2791	UP	1.1620520029	6.3954409037	16.0835826901	2.85E-44	1.71E-41	89.908504256	SLA	6503	UP	-0.695552855	5.677220484	-9.939099791	9.80E-21	5.88E-18	36.37467128	GNG11	2791	DOWN
0.607179101	3.615825286	5.622094951	3.78E-08	2.12E-05	8.357341575	FABP4	2167	UP	1.21598533	9450	6.096438635	15.98134271	7.44E-44	4.31E-41	88.95681258	LY86	UP	0.79107299	3.473529868	8.864724633	7.54E-17	4.36E-14	27.64809547	PDE1A	5136	UP	1.2143512335	6.1096260618	15.9642334503	8.74E-44	5.06E-41	88.7973909141	LY86	9450	UP	-0.753370593	5.20811236	-9.896959534	1.37E-20	7.90E-18	36.05060947	ELMO1	9844	DOWN
0.67909076	6.332929479	5.621032574	3.80E-08	2.12E-05	8.352068377	RCAN2	10231	UP	0.91346963	55619	4.384452204	15.88779267	1.79E-43	1.00E-40	88.08666621	DOCK10	UP	1.018005572	6.184361377	8.848726648	8.45E-17	4.72E-14	27.53812074	LY86	9450	UP	0.9079295867	4.3921381206	15.8646976888	2.22E-43	1.23E-40	87.8717831616	DOCK10	55619	UP	-0.485483175	4.954411321	-9.885676311	1.49E-20	8.16E-18	35.96397286	LMO2	4005	DOWN
0.417692689	3.798616873	5.605669304	4.13E-08	2.17E-05	8.275904269	ADAMTSL3	57188	NOT	1.224323174	7805	8.995343409	15.86629616	2.19E-43	1.15E-40	87.88684044	LAPTM5	UP	1.272162683	6.254348897	8.795888819	1.23E-16	6.62E-14	27.1757063	CXCL12	6387	UP	0.737365786	5.1034359011	15.8617740657	2.29E-43	1.23E-40	87.8446105116	IFFO1	25900	UP	-0.698223464	7.150034111	-9.884174592	1.51E-20	8.16E-18	35.95244635	PECAM1	5175	DOWN
0.830775112	5.531432536	5.604182379	4.16E-08	2.17E-05	8.268541984	ACKR1	2532	UP	0.741325564	25900	5.09125595	15.86612628	2.20E-43	1.15E-40	87.88526147	IFFO1	UP	0.643961694	4.9877748	8.782230732	1.35E-16	6.94E-14	27.0822283	MYCT1	80177	UP	1.222882498	9.0038801366	15.8575533123	2.38E-43	1.24E-40	87.8053836297	LAPTM5	7805	UP	-0.702537503	7.732675523	-9.857363506	1.86E-20	9.68E-18	35.74682408	A2M	2	DOWN
0.328576423	4.089421872	5.588173096	4.53E-08	2.20E-05	8.18937757	ERG	2078	NOT	1.038117603	963	5.9664077	15.81866691	3.43E-43	1.73E-40	87.44425758	CD53	UP	1.029437498	4.465330389	8.779454266	1.38E-16	6.94E-14	27.06323598	COL14A1	7373	UP	1.033141465	5.9648813408	15.796995194	4.20E-43	2.13E-40	87.2427671199	CD53	963	UP	-0.566100361	5.685924547	-9.854080409	1.91E-20	9.68E-18	35.72166684	GJA4	2701	DOWN
1.270781687	4.087524757	5.587000061	4.56E-08	2.20E-05	8.183584448	OGN	4969	UP	1.246918454	7305	8.520916	15.73513336	7.50E-43	3.68E-40	86.66860666	TYROBP	UP	0.766104083	6.468295842	8.77318817	1.44E-16	6.94E-14	27.02038569	ENTPD1	953	UP	1.2451083986	8.5273250299	15.7105149387	9.44E-43	4.64E-40	86.4399794292	TYROBP	7305	UP	-0.711086643	5.187423743	-9.829890825	2.31E-20	1.14E-17	35.5364577	S1PR3	1903	DOWN
1.007705633	5.70999619	5.581518402	4.69E-08	2.20E-05	8.1565263	RSPO3	84870	UP	1.008362703	6925	6.610478603	15.7286434	7.97E-43	3.80E-40	86.60837473	TCF4	UP	0.724271681	6.04738747	8.771514119	1.46E-16	6.94E-14	27.00894078	RAMP3	10268	UP	1.4859561709	7.1753720592	15.7003674494	1.04E-42	4.85E-40	86.3458331815	EVI2B	2124	UP	-0.630007357	5.680893615	-9.804136255	2.83E-20	1.35E-17	35.33955198	JAZF1	221895	DOWN
0.397870129	5.43643042	5.578671431	4.76E-08	2.20E-05	8.142482046	GGT5	2687	NOT	1.488488333	2124	7.165585067	15.7221681	8.47E-43	3.92E-40	86.54828332	EVI2B	UP	1.200279587	6.91609882	8.732932665	1.91E-16	8.84E-14	26.74552272	TMEM47	83604	UP	0.7109317693	6.6276358476	15.6983861233	1.06E-42	4.85E-40	86.3274521481	PLEKHO2	80301	UP	-0.406033319	4.89696975	-9.70975215	5.91E-20	2.73E-17	34.62048111	CCM2L	140706	NOT
0.469489566	4.901997347	5.573253545	4.90E-08	2.21E-05	8.11577185	ALDH1A3	220	NOT	1.081384056	2995	6.44155218	15.71889422	8.73E-43	3.93E-40	86.51790305	GYPC	UP	1.239105631	6.371154342	8.715033815	2.17E-16	9.75E-14	26.6235454	RCAN2	10231	UP	1.0053223361	6.6281712216	15.6963040725	1.08E-42	4.85E-40	86.3081371322	TCF4	6925	UP	-0.681069765	6.100692977	-9.700569311	6.34E-20	2.85E-17	34.55073563	VASN	114990	DOWN
0.441595067	4.918901759	5.54932815	5.56E-08	2.34E-05	7.998078838	ELN	2006	NOT	0.717080621	80301	6.620137772	15.71549743	9.01E-43	3.95E-40	86.48638355	PLEKHO2	UP	0.840401028	9.391848505	8.676096044	2.85E-16	1.25E-13	26.35869496	IGFBP7	3490	UP	1.0729367536	6.4519249642	15.6751928939	1.31E-42	5.76E-40	86.1123168351	GYPC	2995	UP	-1.069631584	6.332929479	-9.689213016	6.93E-20	3.03E-17	34.46453525	RCAN2	10231	DOWN
0.648066536	2.93236302	5.547773644	5.61E-08	2.34E-05	7.990446608	GREM2	64388	UP	1.128456647	3689	6.184329481	15.6588834	1.53E-42	6.53E-40	85.961232	ITGB2	UP	0.800237251	5.957133192	8.628340345	3.97E-16	1.67E-13	26.03481322	CLDN5	7122	UP	1.1246935149	6.1907642525	15.6350321624	1.91E-42	8.16E-40	85.7399329331	ITGB2	3689	UP	-0.726181963	7.483663843	-9.657082805	8.89E-20	3.77E-17	34.22096774	RBMS1	5937	DOWN
0.925056572	5.844236653	5.5468317	5.63E-08	2.34E-05	7.985822769	MYH11	4629	UP	1.26502077	58475	6.543617076	15.62252934	2.15E-42	8.94E-40	85.62419578	MS4A7	UP	1.060149706	6.812915413	8.624294916	4.09E-16	1.67E-13	26.00742511	APLNR	187	UP	1.2632378508	6.5577862119	15.6065912524	2.50E-42	1.04E-39	85.4763264681	MS4A7	58475	UP	-0.798102205	6.276410174	-9.654438199	9.08E-20	3.77E-17	34.20094093	EFEMP2	30008	DOWN
0.919774407	5.484512227	5.533815824	6.03E-08	2.41E-05	7.921997373	SYNPO2	171024	UP	1.018263994	51177	6.159390559	15.60611408	2.51E-42	1.02E-39	85.4720587	PLEKHO1	UP	1.374442674	6.575549045	8.623101322	4.12E-16	1.67E-13	25.99934576	MFAP4	4239	UP	1.0100165725	6.1688943591	15.5828818553	3.12E-42	1.26E-39	85.2566431472	PLEKHO1	51177	UP	-0.499535393	6.419554196	-9.620028469	1.18E-19	4.80E-17	33.94065829	SASH1	23328	DOWN
0.490769141	7.428839433	5.531706275	6.10E-08	2.41E-05	7.911664684	RGS5	8490	UP	1.322280833	23643	7.243547788	15.43737711	1.22E-41	4.80E-39	83.90997465	LY96	UP	1.01614885	6.590053112	8.615139687	4.35E-16	1.72E-13	25.94547085	RASSF2	9770	UP	1.3209856328	7.255652699	15.4139502741	1.51E-41	5.98E-39	83.6932424095	LY96	23643	UP	-0.747433832	7.71644006	-9.611243968	1.27E-19	5.01E-17	33.87429753	PKIG	11142	DOWN
0.347942235	7.422352297	5.527358973	6.24E-08	2.41E-05	7.890381756	TGFBR2	7048	NOT	0.93019387	4542	5.377602401	15.35711091	2.57E-41	9.91E-39	83.168083	MYO1F	UP	0.810731679	5.931289246	8.572281111	5.87E-16	2.26E-13	25.65595943	ATP8B2	57198	UP	0.9266696482	5.3875197329	15.3477715121	2.80E-41	1.08E-38	83.0817016771	MYO1F	4542	UP	-1.02597732	4.55468902	-9.603433969	1.35E-19	5.20E-17	33.8153283	SETBP1	26040	DOWN
0.517083359	4.906361074	5.514516771	6.68E-08	2.46E-05	7.827592512	PODN	127435	UP	0.7927122	375387	4.638393519	15.30857869	4.04E-41	1.52E-38	82.7198857	NRROS	UP	0.903275832	7.770700038	8.552558263	6.73E-16	2.53E-13	25.52301792	CD93	22918	UP	0.7892559768	4.6463745712	15.2985879889	4.44E-41	1.67E-38	82.6275567734	NRROS	375387	UP	-0.684161621	5.954480908	-9.587944866	1.52E-19	5.72E-17	33.69846139	ECSCR	641700	DOWN
0.393458326	6.245325218	5.513524951	6.71E-08	2.46E-05	7.822748307	CLEC14A	161198	NOT	1.02685897	51411	5.733127565	15.25159379	6.87E-41	2.53E-38	82.1940018	BIN2	UP	0.660643309	5.799513131	8.536062267	7.54E-16	2.70E-13	25.41196659	RFTN1	23180	UP	1.0229721336	5.7451598741	15.233360858	8.14E-41	3.00E-38	82.0257370424	BIN2	51411	UP	-0.625125017	6.106162067	-9.577139762	1.65E-19	6.08E-17	33.61700139	IL1R1	3554	DOWN
0.7912882	6.880770372	5.509823352	6.84E-08	2.46E-05	7.804675567	PTGDS	5730	UP	1.044164458	64231	6.132877167	15.22560731	8.75E-41	3.15E-38	81.95432253	MS4A6A	UP	1.179304346	5.279918581	8.535875452	7.55E-16	2.70E-13	25.41070967	SELP	6403	UP	1.0404127004	6.1440317144	15.2096409536	1.02E-40	3.66E-38	81.8070188808	MS4A6A	64231	UP	-0.808498498	7.649566132	-9.542004862	2.16E-19	7.79E-17	33.35249247	MCAM	4162	DOWN
0.499785425	5.595085049	5.473919114	8.25E-08	2.91E-05	7.629904728	EMCN	51705	UP	0.63660343	54331	4.45780858	15.1762958	1.39E-40	4.88E-38	81.49974964	GNG2	UP	1.051937907	4.78590641	8.533928476	7.66E-16	2.70E-13	25.39761118	FRZB	2487	UP	0.7998233521	5.6065282907	15.1458775754	1.84E-40	6.47E-38	81.219426044	ARHGAP30	257106	UP	-0.713165761	5.555878774	-9.518235874	2.60E-19	9.15E-17	33.17387621	MDFIC	29969	DOWN
0.427605444	3.579998551	5.449562271	9.37E-08	3.23E-05	7.511889717	ADAMTS8	11095	NOT	0.804983958	257106	5.600463892	15.16060728	1.60E-40	5.53E-38	81.35519296	ARHGAP30	UP	1.100311269	6.395338292	8.522051835	8.31E-16	2.87E-13	25.3177483	ZCCHC24	219654	UP	1.0358092831	6.1960394039	15.1307440855	2.12E-40	7.29E-38	81.0800459714	LST1	7940	UP	-0.723818478	6.262760398	-9.508940597	2.79E-19	9.62E-17	33.10409698	CDH5	1003	DOWN
-0.262317977	4.970904954	-5.441503336	9.77E-08	3.30E-05	7.472939654	INCENP	3619	NOT	1.036651047	7940	6.182938963	15.14164921	1.91E-40	6.45E-38	81.1805531	LST1	UP	0.831879196	3.678410308	8.505409983	9.33E-16	3.15E-13	25.20595398	IGF1	3479	UP	0.6275013554	4.4604982539	15.1252821173	2.23E-40	7.51E-38	81.0297484562	GNG2	54331	UP	-0.775877534	7.590066755	-9.498831529	3.02E-19	1.02E-16	33.02825456	LBH	81606	DOWN
-0.333365295	4.989474047	-5.434616509	1.01E-07	3.35E-05	7.43969303	TBC1D31	93594	NOT	1.06700224	22918	7.68746466	15.1119491	2.52E-40	8.33E-38	80.907054	CD93	UP	1.178024069	4.613808038	8.481587614	1.10E-15	3.64E-13	25.04615068	SETBP1	26040	UP	0.7269503641	5.8161221346	15.0766334968	3.50E-40	1.16E-37	80.5819343599	ADAP2	55803	UP	-0.636305996	6.401871138	-9.465763101	3.89E-19	1.29E-16	32.7804966	ENTPD1	953	DOWN
0.658810018	5.801105026	5.423199739	1.07E-07	3.48E-05	7.384655949	EFEMP1	2202	UP	0.728430121	55803	5.80525387	15.09218211	3.03E-40	9.81E-38	80.72509108	ADAP2	UP	0.737827375	4.448311666	8.461029575	1.27E-15	4.11E-13	24.90846081	GIMAP1	170575	UP	1.0638526778	7.698154642	15.0707820906	3.70E-40	1.20E-37	80.5280931426	CD93	22918	UP	-0.845902814	9.40672187	-9.439935342	4.74E-19	1.53E-16	32.58734608	TUBA1A	7846	DOWN
0.418285778	5.677220484	5.416774231	1.11E-07	3.53E-05	7.353723265	GNG11	2791	NOT	0.866118076	7903	4.489186854	15.03912035	4.96E-40	1.58E-37	80.23689676	ST8SIA4	UP	0.78597997	7.004320871	8.44979254	1.37E-15	4.31E-13	24.83328427	HEG1	57493	UP	0.86357846	4.4977820909	15.0293761061	5.43E-40	1.72E-37	80.1472322472	ST8SIA4	7903	UP	-0.513942516	5.103435901	-9.437686925	4.82E-19	1.53E-16	32.57054642	IFFO1	25900	DOWN
0.441965655	9.355387412	5.409400546	1.15E-07	3.55E-05	7.318264131	IGFBP7	3490	NOT	1.190182569	9935	7.519141177	15.0125166	6.35E-40	1.98E-37	79.99227356	MAFB	UP	0.969387654	6.458098942	8.448216954	1.38E-15	4.31E-13	24.8227483	GIMAP6	474344	UP	1.1891411535	7.5317387912	14.9953228567	7.45E-40	2.32E-37	79.8341792902	MAFB	9935	UP	-0.612051943	4.5545872	-9.413898286	5.78E-19	1.80E-16	32.39294985	SYT11	23208	DOWN
0.783319809	3.662991199	5.408002652	1.16E-07	3.55E-05	7.311546428	ADH1B	125	UP	1.284663984	6039	6.991490013	14.97899317	8.67E-40	2.65E-37	79.68416248	RNASE6	UP	0.729701239	5.464614731	8.409823095	1.80E-15	5.51E-13	24.5663739	GGT5	2687	UP	1.093194757	8.5704886177	14.9529061076	1.10E-39	3.36E-37	79.4444653669	SRGN	5552	UP	-0.649809138	6.280975609	-9.399944221	6.43E-19	1.96E-16	32.28889937	AXL	558	DOWN
0.484317362	6.136043576	5.401057877	1.20E-07	3.61E-05	7.278194415	CNRIP1	25927	NOT	1.095572798	5552	8.567967571	14.97306756	9.15E-40	2.75E-37	79.62971692	SRGN	UP	1.014542255	6.635206108	8.398463322	1.95E-15	5.85E-13	24.49065443	MS4A7	58475	UP	1.2819992192	7.0010218251	14.9497497103	1.14E-39	3.36E-37	79.4154752878	RNASE6	6039	UP	-0.938843934	6.342402887	-9.398127649	6.52E-19	1.96E-16	32.27536066	ZCCHC24	219654	DOWN
0.343724474	4.925188995	5.393634193	1.25E-07	3.69E-05	7.242582472	MMRN2	79812	NOT	0.992421016	7431	8.064567898	14.96790479	9.60E-40	2.83E-37	79.5822845	VIM	UP	1.736122579	5.743542004	8.378225779	2.24E-15	6.59E-13	24.35591312	RSPO3	84870	UP	0.7068616274	4.4880132711	14.9464640047	1.17E-39	3.39E-37	79.385299061	SFMBT2	57713	UP	-0.849012824	6.504225527	-9.371280916	8.00E-19	2.36E-16	32.07545841	RASSF2	9770	DOWN
0.532616459	4.409511789	5.380207735	1.34E-07	3.88E-05	7.178279886	COL14A1	7373	UP	1.036583549	81553	5.051962486	14.96600217	9.78E-40	2.83E-37	79.56480528	FAM49A	UP	0.838202531	8.12716478	8.375834423	2.28E-15	6.59E-13	24.34000453	VIM	7431	UP	0.988731312	8.0626436666	14.9367027686	1.28E-39	3.65E-37	79.2956599344	VIM	7431	UP	-0.80635815	5.919326543	-9.344888446	9.78E-19	2.83E-16	31.87927465	FNBP1	23048	DOWN
0.580299604	6.0365437	5.37278365	1.39E-07	3.96E-05	7.142782298	WFDC1	58189	UP	0.712836318	57713	4.477987077	14.96195218	1.01E-39	2.88E-37	79.52760008	SFMBT2	UP	1.079545938	6.488786441	8.366844547	2.42E-15	6.88E-13	24.28022369	ADAMTS1	9510	UP	0.9300801569	4.247593952	14.9175233222	1.53E-39	4.28E-37	79.1195710182	DOCK2	1794	UP	-0.628172669	3.586772139	-9.3112781	1.26E-18	3.59E-16	31.62992258	ST6GALNAC3	256435	DOWN
-0.393395535	5.069186489	-5.36510069	1.45E-07	4.05E-05	7.106090571	MTFR2	113115	NOT	0.935610631	1794	4.24148382	14.93304965	1.33E-39	3.71E-37	79.26215413	DOCK2	UP	0.455075305	4.927248752	8.354943652	2.63E-15	7.34E-13	24.20114521	CCM2L	140706	NOT	1.0349853534	5.902136518	14.8651790785	2.49E-39	6.83E-37	78.6392591652	GLIPR2	152007	UP	-0.706397174	8.062643667	-9.303199234	1.34E-18	3.75E-16	31.57006741	VIM	7431	DOWN
0.418050188	3.023143753	5.348272247	1.58E-07	4.34E-05	7.025877781	MS4A2	2206	NOT	1.03756915	152007	5.893354335	14.87468586	2.28E-39	6.26E-37	78.7264924	GLIPR2	UP	1.480011575	6.259757013	8.33818703	2.95E-15	8.09E-13	24.08991785	FHL1	2273	UP	0.7583875761	4.2497940147	14.7881899433	5.08E-39	1.37E-36	77.9335276541	FLI1	2313	UP	-0.432503425	8.015454235	-9.296686384	1.41E-18	3.87E-16	31.5218376	PEA15	8682	NOT
0.326547223	6.086981162	5.304599328	1.97E-07	5.31E-05	6.818707501	KANK2	25959	NOT	0.763716465	2313	4.244911758	14.80488578	4.35E-39	1.17E-36	78.08651479	FLI1	UP	1.662264017	5.541983049	8.281328607	4.34E-15	1.17E-12	23.71352007	SYNPO2	171024	UP	1.0654422317	6.136043576	14.7823944285	5.35E-39	1.42E-36	77.8804375857	CNRIP1	25927	UP	-0.770460272	6.823055444	-9.291897495	1.46E-18	3.95E-16	31.48638738	TCEAL3	85012	DOWN
0.707088653	3.643657424	5.302025231	2.00E-07	5.31E-05	6.806541805	CASQ2	845	UP	1.067703956	25927	6.11910696	14.79894176	4.60E-39	1.22E-36	78.03204874	CNRIP1	UP	1.050012175	7.24366824	8.275593085	4.52E-15	1.20E-12	23.67563912	IGFBP5	3488	UP	0.9563844359	5.9319827927	14.7607692342	6.54E-39	1.71E-36	77.6823831829	S1PR1	1901	UP	-1.067651836	9.785099041	-9.272955343	1.69E-18	4.49E-16	31.34627517	SPARCL1	8404	DOWN
0.66287348	3.505085265	5.264411978	2.42E-07	6.31E-05	6.629346817	MMRN1	22915	UP	0.9613891	1901	5.929352212	14.7925485	4.88E-39	1.27E-36	77.97347198	S1PR1	UP	0.735888136	3.75463431	8.267966774	4.76E-15	1.24E-12	23.62529522	CNTN4	152330	UP	0.7830518526	7.3784393989	14.7463231446	7.47E-39	1.92E-36	77.5501175909	ARHGDIB	397	UP	-0.774493438	6.276873465	-9.263201164	1.82E-18	4.73E-16	31.27419294	THBD	7056	DOWN
-0.433555214	4.679854302	-5.261077796	2.46E-07	6.31E-05	6.613691379	NEIL3	55247	NOT	0.785863929	397	7.378438007	14.76711994	6.17E-39	1.59E-36	77.74054897	ARHGDIB	UP	1.170630269	5.838657198	8.254606721	5.21E-15	1.32E-12	23.53716979	EFEMP1	2202	UP	1.0295625837	5.7156964831	14.6432148017	1.94E-38	4.90E-36	76.6069973151	CD86	942	UP	-0.48265867	2.9418106	-9.261640491	1.84E-18	4.73E-16	31.26266404	ZNF677	342926	NOT
0.493704629	6.392311537	5.258461497	2.49E-07	6.31E-05	6.601412629	COX7A1	1346	UP	0.939780045	57198	5.854798524	14.67180006	1.49E-38	3.77E-36	76.86829444	ATP8B2	UP	0.978000792	3.160306089	8.254203683	5.22E-15	1.32E-12	23.53451264	C1QTNF7	114905	UP	0.9327922521	5.8643221441	14.6410716697	1.98E-38	4.93E-36	76.587411662	ATP8B2	57198	UP	-0.521732576	5.572996523	-9.249416464	2.02E-18	5.11E-16	31.17240456	CALHM2	51063	DOWN
0.712151212	5.27728323	5.234322056	2.82E-07	7.02E-05	6.488367572	LMOD1	25802	UP	1.030076489	942	5.70306243	14.65562818	1.73E-38	4.31E-36	76.72044611	CD86	UP	0.640394964	3.553896699	8.24992533	5.38E-15	1.34E-12	23.50631122	RBMS3	27303	UP	1.333068559	7.040667183	14.6029446281	2.81E-38	6.90E-36	76.239096027	IL7R	3575	UP	-1.000214713	6.048345747	-9.243203034	2.12E-18	5.27E-16	31.1265539	NDN	4692	DOWN
0.3337005	4.597261565	5.219421076	3.04E-07	7.45E-05	6.418807728	JAM3	83700	NOT	0.852990117	170575	4.390717076	14.61629251	2.48E-38	6.04E-36	76.36099679	GIMAP1	UP	0.521305001	4.519062809	8.234952009	5.95E-15	1.46E-12	23.40768336	LDB2	9079	UP	1.1688071288	5.2921036534	14.5976986875	2.95E-38	7.13E-36	76.1911887329	P2RY8	286530	UP	-0.518495808	5.656074036	-9.239870492	2.17E-18	5.33E-16	31.10196988	LIX1L	128077	DOWN
0.595620486	5.219298053	5.216335508	3.08E-07	7.45E-05	6.404425023	SELP	6403	UP	1.334677264	3575	7.025526834	14.61562125	2.50E-38	6.04E-36	76.35486485	IL7R	UP	1.008718859	7.086579207	8.181490482	8.55E-15	2.07E-12	23.0564427	DCN	1634	UP	0.8475761025	4.4000173488	14.5779270135	3.54E-38	8.43E-36	76.0106676735	GIMAP1	170575	UP	-1.050409864	6.152752147	-9.233176313	2.28E-18	5.52E-16	31.0526036	CXCL12	6387	DOWN
0.408314979	5.954480908	5.210157569	3.18E-07	7.57E-05	6.375649737	ECSCR	641700	NOT	1.286725963	168537	6.548704526	14.60955469	2.64E-38	6.30E-36	76.29945075	GIMAP7	UP	1.085301443	7.236380861	8.173529141	9.02E-15	2.15E-12	23.00425846	GPR183	1880	UP	1.2834013853	6.5581049094	14.5758640702	3.61E-38	8.47E-36	75.9918359709	GIMAP7	168537	UP	-0.500204745	4.089421872	-9.223954064	2.45E-18	5.83E-16	30.98462992	ERG	2078	DOWN
0.935465728	4.778670563	5.198163667	3.38E-07	7.93E-05	6.319868348	PLN	5350	UP	1.170844436	286530	5.279943503	14.60771518	2.69E-38	6.31E-36	76.28264922	P2RY8	UP	0.959451309	5.340415749	8.165732742	9.51E-15	2.23E-12	22.95318602	MPDZ	8777	UP	0.9998639506	4.1286857487	14.5433530898	4.87E-38	1.13E-35	75.6951469187	KLHL6	89857	UP	-0.857571972	4.647707326	-9.209216906	2.73E-18	6.42E-16	30.87609435	PRICKLE2	166336	DOWN
0.708349994	7.659320058	5.192236032	3.48E-07	7.93E-05	6.292340613	TAGLN	6876	UP	1.174142851	26051	5.313130302	14.55124256	4.52E-38	1.05E-35	75.7671034	PPP1R16B	UP	0.548454584	5.21356592	8.156090807	1.01E-14	2.35E-12	22.89006591	ADCY4	196883	UP	1.1697160375	5.3216210094	14.536443063	5.19E-38	1.18E-35	75.6321090771	PPP1R16B	26051	UP	-0.503334662	4.32522855	-9.195944838	3.02E-18	6.99E-16	30.77843997	MYO5A	4644	DOWN
0.289734879	4.291920433	5.189621571	3.52E-07	7.93E-05	6.280207679	SHE	126669	NOT	1.002698085	89857	4.120023543	14.54573457	4.76E-38	1.09E-35	75.71684741	KLHL6	UP	1.60658517	6.274939394	8.129815574	1.21E-14	2.76E-12	22.71829367	CCL21	6366	UP	1.158946203	7.0279308111	14.4964351022	7.50E-38	1.69E-35	75.2672810878	CORO1A	11151	UP	-0.748336476	7.698154642	-9.188285264	3.20E-18	7.31E-16	30.72212108	CD93	22918	DOWN
-0.277104182	3.76335123	-5.189528744	3.53E-07	7.93E-05	6.279776991	CENPI	2491	NOT	1.162629181	11151	7.017774455	14.51644747	6.23E-38	1.40E-35	75.44970767	CORO1A	UP	1.119413016	4.387316134	8.124285668	1.26E-14	2.82E-12	22.68218651	TCEAL7	56849	UP	1.0506515825	4.7918292788	14.4427897581	1.23E-37	2.72E-35	74.7785040041	BTK	695	UP	-0.562349613	5.588552753	-9.168700042	3.71E-18	8.35E-16	30.57824727	GNB4	59345	DOWN
0.824704695	4.570501969	5.183630722	3.63E-07	8.03E-05	6.252425645	TYRP1	7306	UP	0.823263636	9938	4.869706806	14.44952259	1.15E-37	2.56E-35	74.83978014	ARHGAP25	UP	0.757789696	6.748625071	8.122907882	1.27E-14	2.82E-12	22.67319274	VWF	7450	UP	0.8187920384	4.877340474	14.4316991586	1.36E-37	2.98E-35	74.677513597	ARHGAP25	9938	UP	-0.652796671	5.937742663	-9.162968982	3.87E-18	8.60E-16	30.53618246	CLDN5	7122	DOWN
1.007828044	5.92480426	5.175810097	3.78E-07	8.03E-05	6.216199517	CCL19	6363	UP	1.052309169	695	4.779259888	14.44400335	1.21E-37	2.66E-35	74.78951264	BTK	UP	0.81308566	6.338064441	8.093814553	1.54E-14	3.38E-12	22.48350369	CDH5	1003	UP	1.1897996858	5.9585345242	14.4002211987	1.82E-37	3.92E-35	74.3909881798	SASH3	54440	UP	-0.747076849	6.010698609	-9.148647834	4.31E-18	9.45E-16	30.43113909	EPM2AIP1	9852	DOWN
0.194201692	2.05205309	5.175746023	3.78E-07	8.03E-05	6.215902908	KRT222	125113	NOT	1.193949705	54440	5.951466596	14.41464893	1.59E-37	3.44E-35	74.52224659	SASH3	UP	0.929457306	5.308311205	8.083660859	1.65E-14	3.57E-12	22.41740207	KCNJ8	3764	UP	1.4520277593	7.6040711046	14.2804963675	5.45E-37	1.16E-34	73.302729919	FGL2	10875	UP	-0.555564455	4.701395766	-9.146724801	4.38E-18	9.45E-16	30.41704168	TTC28	23331	DOWN
0.387084407	4.651589306	5.173729671	3.81E-07	8.03E-05	6.206570601	PLAC9	219348	NOT	1.459488062	10875	7.58928481	14.30988464	4.16E-37	8.87E-35	73.56956739	FGL2	UP	0.894552405	6.415088914	8.075764672	1.74E-14	3.69E-12	22.36603315	COX7A1	1346	UP	1.1394416285	5.8893858284	14.2528629606	7.02E-37	1.48E-34	73.0519010778	SAMSN1	64092	UP	-0.737751852	4.969030748	-9.133972807	4.82E-18	1.03E-15	30.3236054	FBXL7	23194	DOWN
0.423475246	6.353944103	5.153590274	4.22E-07	8.76E-05	6.113530096	FILIP1L	11259	NOT	1.140367764	64092	5.878485018	14.26235878	6.44E-37	1.35E-34	73.13800664	SAMSN1	UP	1.895905886	6.005697785	8.074939812	1.75E-14	3.69E-12	22.36066881	CCL19	6363	UP	0.8208211907	3.9136173903	14.2081694553	1.06E-36	2.20E-34	72.6465001244	TNFSF8	944	UP	-0.539953055	3.526174676	-9.13173629	4.90E-18	1.03E-15	30.30722633	RBMS3	27303	DOWN
0.563891602	3.27865252	5.140199199	4.51E-07	9.24E-05	6.051837852	GHR	2690	UP	0.822537174	944	3.903340474	14.21125059	1.03E-36	2.14E-34	72.67435544	TNFSF8	UP	0.861789423	4.556553972	8.071707715	1.79E-14	3.72E-12	22.33965276	ITGA8	8516	UP	1.2217707782	7.8671826594	14.1869733771	1.28E-36	2.62E-34	72.4543602821	LCP1	3936	UP	-0.809235987	5.253132967	-9.110300989	5.75E-18	1.19E-15	30.1503715	KCNJ8	3764	DOWN
0.359309544	4.382770832	5.133192822	4.67E-07	9.45E-05	6.01961457	GNG7	2788	NOT	1.224863041	3936	7.859198876	14.20671107	1.07E-36	2.20E-34	72.6331953	LCP1	UP	0.707598115	4.931440839	8.059492593	1.94E-14	3.98E-12	22.26027435	ITPR1	3708	UP	0.7953484321	5.1763161546	14.18612443	1.29E-36	2.62E-34	72.4466663425	TNFAIP8L2	79626	UP	-0.46612054	4.291920433	-9.074593212	7.52E-18	1.54E-15	29.88958481	SHE	126669	NOT
0.246586845	2.490852461	5.130316928	4.73E-07	9.45E-05	6.006398862	ABCA9	10350	NOT	1.221158297	5788	5.91608287	14.19746907	1.17E-36	2.32E-34	72.54940882	PTPRC	UP	0.813594896	7.22243632	8.057465236	1.97E-14	3.99E-12	22.24710716	GMFG	9535	UP	1.1924853671	7.6522819275	14.1825777934	1.34E-36	2.67E-34	72.4145248483	C1QA	712	UP	-0.813363982	5.170884825	-9.068729663	7.85E-18	1.58E-15	29.84682213	PTN	5764	DOWN
0.910819489	7.287800042	5.128165056	4.78E-07	9.45E-05	5.99651444	CPA3	1359	UP	1.194568778	712	7.652576572	14.19737013	1.17E-36	2.32E-34	72.54851199	C1QA	UP	0.729533596	6.334704696	8.052728769	2.03E-14	4.07E-12	22.21635313	CRISPLD2	83716	UP	1.2146508465	5.9207903665	14.1773996187	1.40E-36	2.77E-34	72.3676015184	PTPRC	5788	UP	-0.617715799	6.037265119	-9.06754423	7.92E-18	1.58E-15	29.8381789	DKK3	27122	DOWN
0.893613981	4.199595496	5.124808407	4.86E-07	9.49E-05	5.981103093	C7	730	UP	0.797853533	79626	5.167131257	14.19673039	1.17E-36	2.32E-34	72.54271274	TNFAIP8L2	UP	0.696291223	3.898273033	8.033893997	2.31E-14	4.55E-12	22.09417145	CYSLTR1	10800	UP	0.9077895914	5.0466591272	14.0982725816	2.89E-36	5.64E-34	71.6511713308	DOCK8	81704	UP	-0.757482531	6.526598534	-9.053839082	8.78E-18	1.72E-15	29.73830304	ARHGEF6	9459	DOWN
0.390688302	3.340126672	5.11565549	5.09E-07	9.79E-05	5.939123441	SGCA	6442	NOT	0.910559455	81704	5.039083987	14.11221869	2.54E-36	4.97E-34	71.77726227	DOCK8	UP	0.96432892	6.549207119	8.032169722	2.33E-14	4.55E-12	22.08299507	IL10RA	3587	UP	1.0547800232	6.8622596954	14.0667044295	3.86E-36	7.44E-34	71.3656651049	RGS1	5996	UP	-0.70654091	7.032696886	-9.053206245	8.82E-18	1.72E-15	29.73369354	COL18A1	80781	DOWN
0.532347132	4.404211794	5.113769683	5.14E-07	9.79E-05	5.930482241	RGMA	56963	UP	1.068515757	5996	6.858980937	14.09676364	2.93E-36	5.65E-34	71.63742032	RGS1	UP	0.956552193	5.379695195	8.02987576	2.37E-14	4.57E-12	22.06812847	P2RY8	286530	UP	0.9568004171	6.2627603985	14.0299623169	5.39E-36	1.03E-33	71.0335960978	CDH5	1003	UP	-0.97616023	4.333079131	-9.043134233	9.51E-18	1.83E-15	29.66035736	TCEAL7	56849	DOWN
0.350690358	2.928797235	5.092429856	5.71E-07	0.000107482	5.832889111	CDO1	1036	NOT	0.960939591	1003	6.257088393	14.0636639	3.96E-36	7.56E-34	71.33807072	CDH5	UP	0.697332558	4.25271634	8.027683999	2.40E-14	4.58E-12	22.05392671	ZEB2	9839	UP	1.0114845853	5.2953680485	14.0222670057	5.78E-36	1.09E-33	70.9640788926	ARHGAP9	64333	UP	-1.150811806	6.07308618	-9.035969385	1.00E-17	1.89E-15	29.60821984	AOC3	8639	DOWN
-0.270688596	4.436747704	-5.087929582	5.83E-07	0.000108625	5.812352889	GPR180	160897	NOT	1.015985342	64333	5.284988893	14.04353268	4.76E-36	8.97E-34	71.15610528	ARHGAP9	UP	0.851698905	4.621699463	8.019239026	2.54E-14	4.79E-12	21.99922955	BOC	91653	UP	0.9989672055	4.5668328382	14.0176423443	6.03E-36	1.12E-33	70.9223063549	TM6SF1	53346	UP	-0.681489093	6.806273685	-9.035656018	1.01E-17	1.89E-15	29.6059401	DENND5A	23258	DOWN
0.278912891	4.498192235	5.081134765	6.03E-07	0.000111038	5.78137553	LDB2	9079	NOT	1.086955785	962	5.601772004	14.03997488	4.92E-36	9.16E-34	71.12395421	CD48	UP	0.788125165	5.344342919	8.008671771	2.73E-14	5.05E-12	21.93083804	CD200	4345	UP	1.0811792476	5.609153344	14.0154085342	6.16E-36	1.13E-33	70.902130757	CD48	962	UP	-0.48634564	3.985855555	-9.026686993	1.07E-17	2.00E-15	29.54071171	RORA	6095	DOWN
-0.23733075	3.363198711	-5.066573913	6.48E-07	0.000116635	5.715113122	BBS5	129880	NOT	0.997975189	53346	4.549004145	14.02093051	5.86E-36	1.08E-33	70.95189452	TM6SF1	UP	0.975346718	6.648615982	8.007835163	2.74E-14	5.05E-12	21.92542593	ACTA2	59	UP	1.2647453663	6.7644086589	14.0031409746	6.89E-36	1.25E-33	70.7913477483	CYTIP	9595	UP	-0.862666962	7.981698463	-9.023419634	1.10E-17	2.03E-15	29.51695949	TUBB6	84617	DOWN
0.554707541	6.342402887	5.066534153	6.48E-07	0.000116635	5.714932408	ZCCHC24	219654	UP	1.26496338	9595	6.749897017	14.00469735	6.79E-36	1.24E-33	70.80528652	CYTIP	UP	0.807974804	6.393005363	8.001170256	2.87E-14	5.22E-12	21.88232281	FILIP1L	11259	UP	1.1000725401	4.9748924377	13.9969276071	7.29E-36	1.31E-33	70.7352482744	RGS18	64407	UP	-1.011228965	5.801105026	-9.00615664	1.25E-17	2.28E-15	29.39155482	EFEMP1	2202	DOWN
0.566148938	4.035484523	5.061622664	6.64E-07	0.000118163	5.692618683	GPRASP1	9737	UP	1.099072571	64407	4.956655345	13.99896755	7.15E-36	1.29E-33	70.7535503	RGS18	UP	2.172077542	4.134022089	7.977375466	3.36E-14	6.05E-12	21.72862397	OGN	4969	UP	0.8826336146	6.9559236006	13.9579274084	1.04E-35	1.85E-33	70.3832879056	HEG1	57493	UP	-0.633819564	5.57906552	-8.999504106	1.32E-17	2.36E-15	29.3432686	RASL12	51285	DOWN
0.399320855	5.425328014	5.039474945	7.40E-07	0.000130244	5.592229687	MEF2C	4208	NOT	0.886368657	57493	6.946291846	13.98377948	8.22E-36	1.46E-33	70.61644204	HEG1	UP	0.842852837	5.025859468	7.966095506	3.62E-14	6.45E-12	21.65586469	FBXL7	23194	UP	0.6548907931	4.3921265659	13.9352406716	1.28E-35	2.25E-33	70.1786822399	FMNL3	91010	UP	-0.818183855	5.28696089	-8.998343054	1.33E-17	2.36E-15	29.33484361	MPDZ	8777	DOWN
0.386333219	4.421216964	5.033304656	7.62E-07	0.000132781	5.564329268	EBF1	1879	NOT	0.908223164	2	7.739623731	13.97696925	8.74E-36	1.54E-33	70.55497761	A2M	UP	1.304465522	7.709196617	7.958531396	3.81E-14	6.71E-12	21.6071106	TAGLN	6876	UP	0.8982757047	7.7326755233	13.9285344649	1.36E-35	2.37E-33	70.1182195307	A2M	2	UP	-0.612323684	6.547603643	-8.996966074	1.34E-17	2.36E-15	29.32485265	RGL1	23179	DOWN
0.290717024	4.397671316	5.029778994	7.75E-07	0.000133646	5.548400408	TEK	7010	NOT	0.657692796	91010	4.391329135	13.94163229	1.21E-35	2.10E-33	70.23619206	FMNL3	UP	0.990066145	6.712043826	7.952741483	3.96E-14	6.90E-12	21.56981199	EVI2A	2123	UP	1.0983585385	6.0243899309	13.8648404454	2.43E-35	4.18E-33	69.5443896536	CD163	9332	UP	-1.209955082	6.637338971	-8.993521288	1.38E-17	2.40E-15	29.29986253	MGP	4256	DOWN
0.205687152	10.21324247	5.021049839	8.09E-07	0.000136632	5.509003754	PFDN5	5204	NOT	1.100447265	9332	6.013039326	13.87843243	2.14E-35	3.70E-33	69.66664164	CD163	UP	1.023391468	5.737772793	7.949618824	4.04E-14	6.97E-12	21.54970303	CCDC69	26112	UP	0.5785144873	3.6070728562	13.8488907467	2.81E-35	4.78E-33	69.4008192952	GAB3	139716	UP	-0.530813318	3.151835154	-8.966908374	1.68E-17	2.88E-15	29.1070026	PLCL1	5334	DOWN
0.448323711	4.588313277	5.020917377	8.10E-07	0.000136632	5.508406382	BOC	91653	NOT	0.586005814	139716	3.601009107	13.87095434	2.30E-35	3.91E-33	69.59930087	GAB3	UP	0.574091314	5.152070816	7.944531659	4.18E-14	7.10E-12	21.51695407	IFFO1	25900	UP	0.9559088568	5.2081123599	13.8323556673	3.26E-35	5.50E-33	69.2520321688	ELMO1	9844	UP	-0.588027667	4.184911168	-8.966120308	1.69E-17	2.88E-15	29.10129708	ZEB2	9839	DOWN
0.590226406	4.55468902	5.01582333	8.30E-07	0.000138615	5.485443637	SETBP1	26040	UP	1.028041977	10659	4.897241528	13.86035587	2.53E-35	4.27E-33	69.50387952	CELF2	UP	1.105569042	3.552058576	7.943642315	4.21E-14	7.10E-12	21.51123024	TMEM255A	55026	UP	1.0161946839	4.9022083834	13.8241980092	3.51E-35	5.86E-33	69.1786471127	CELF2	10659	UP	0.530727534	6.663448256	8.964718226	1.70E-17	2.88E-15	29.09114695	FAM83H	286077	UP
0.446582689	4.732007251	5.002067868	8.87E-07	0.00014668	5.423537987	OLFM1	10439	NOT	0.958644755	9844	5.200291313	13.85584781	2.63E-35	4.40E-33	69.46329862	ELMO1	UP	0.788571052	6.457346394	7.929776346	4.61E-14	7.55E-12	21.42204168	PTPRM	5797	UP	1.0040808019	4.0491252508	13.8114517958	3.94E-35	6.52E-33	69.064010336	PRKCB	5579	UP	-0.423237348	7.544683159	-8.955988333	1.82E-17	3.01E-15	29.02797082	TXNDC15	79770	NOT
0.675419423	4.367744432	4.989631678	9.42E-07	0.000153953	5.367696227	MYOCD	93649	UP	1.018879484	5579	4.047374173	13.85436528	2.67E-35	4.41E-33	69.44995402	PRKCB	UP	0.746252831	6.105513706	7.929698271	4.62E-14	7.55E-12	21.42153977	PCDH17	27253	UP	1.2683734878	5.4371448369	13.7904115853	4.77E-35	7.81E-33	68.8748493262	FCGR2B	2213	UP	-0.887243114	5.656481805	-8.955954457	1.82E-17	3.01E-15	29.02772574	CCDC69	26112	DOWN
0.881980148	4.186427666	4.987911961	9.50E-07	0.000153953	5.359983714	CHRDL1	91851	UP	1.267327556	2213	5.416375227	13.79311657	4.66E-35	7.62E-33	68.89901534	FCGR2B	UP	0.625415836	4.308874879	7.917550478	5.00E-14	8.06E-12	21.34348542	FLI1	2313	UP	0.8967840461	4.1602247969	13.7384745409	7.64E-35	1.24E-32	68.4082891968	TLR7	51284	UP	-0.328762778	5.2747577	-8.934524758	2.13E-17	3.49E-15	28.87280932	MAP3K3	4215	NOT
0.321193705	3.526174676	4.978018317	9.97E-07	0.0001599	5.315657845	RBMS3	27303	NOT	0.789182918	3903	5.250739575	13.75061734	6.85E-35	1.11E-32	68.51716712	LAIR1	UP	1.164792819	4.943475181	7.916832156	5.03E-14	8.06E-12	21.33887232	CCR7	1236	UP	0.7860288227	5.2599667255	13.7359392153	7.82E-35	1.25E-32	68.3855277392	LAIR1	3903	UP	-0.522827036	3.346351737	-8.930117347	2.20E-17	3.57E-15	28.840977	FAM13C	220965	DOWN
0.991775604	6.510247603	4.968498559	1.04E-06	0.000165781	5.273079043	CNN1	1264	UP	0.899910934	51284	4.147618722	13.7485025	6.98E-35	1.12E-32	68.49817503	TLR7	UP	0.664796471	7.121472788	7.912522004	5.17E-14	8.21E-12	21.31119796	PLVAP	83483	UP	1.2941952033	8.6379813244	13.7044482202	1.04E-34	1.65E-32	68.1029184599	C1QB	713	UP	-0.679384242	4.706341969	-8.92763155	2.24E-17	3.60E-15	28.82302782	FAM162B	221303	DOWN
0.738650898	5.195531758	4.945546931	1.17E-06	0.00018336	5.170714417	CCDC80	151887	UP	1.296005736	713	8.634509333	13.71900612	9.12E-35	1.45E-32	68.23338062	C1QB	UP	0.610387476	4.622731608	7.887302924	6.11E-14	9.56E-12	21.14946703	JAM3	83700	UP	1.0875767784	5.9700658676	13.6963864367	1.12E-34	1.76E-32	68.0306020154	HCK	3055	UP	-0.425050987	6.378503453	-8.884692514	3.08E-17	4.89E-15	28.51347831	IQSEC1	9922	NOT
0.401849452	3.989152477	4.940352019	1.20E-06	0.000186187	5.147602097	WNT2B	7482	NOT	0.933347497	4345	5.271782397	13.71531625	9.43E-35	1.48E-32	68.20026829	CD200	UP	1.036298777	6.628165572	7.886642153	6.14E-14	9.56E-12	21.14523395	GIMAP7	168537	UP	0.9314815292	5.2802887159	13.6929348228	1.16E-34	1.80E-32	67.9996441218	CD200	4345	UP	-0.460744131	6.864211646	-8.881521344	3.15E-17	4.96E-15	28.49065477	RHOQ	23433	NOT
-0.4210497	5.741157505	-4.931594336	1.25E-06	0.00019233	5.108686645	PSRC1	84722	NOT	1.088157282	3055	5.959732728	13.70478317	1.04E-34	1.62E-32	68.10576142	HCK	UP	1.494100586	4.928235867	7.870611923	6.82E-14	1.05E-11	21.04260987	CHRDL2	25884	UP	1.1269387153	4.5227926453	13.6617753531	1.53E-34	2.36E-32	67.7202816746	LRRK2	120892	UP	-0.679487819	5.930045368	-8.871725418	3.39E-17	5.28E-15	28.42018428	CSF1R	1436	DOWN
0.69283424	6.5466824	4.920622165	1.31E-06	0.000200801	5.060015589	CPE	1363	UP	1.128533987	120892	4.507706536	13.6742515	1.37E-34	2.11E-32	67.83194687	LRRK2	UP	0.948005589	5.378041387	7.859348356	7.35E-14	1.12E-11	20.97058212	DDR2	4921	UP	0.6713964247	4.32522855	13.6511039218	1.69E-34	2.58E-32	67.6246519785	MYO5A	4644	UP	-0.400321198	5.602390953	-8.86330621	3.61E-17	5.53E-15	28.35965726	TMEM204	79652	NOT
0.643976892	5.689791844	4.910308915	1.38E-06	0.000208972	5.014353319	CRYAB	1410	UP	1.261160584	715	8.228382937	13.66874249	1.44E-34	2.20E-32	67.78256119	C1R	UP	0.853425971	4.120671871	7.853737695	7.63E-14	1.15E-11	20.93472819	PRKCB	5579	UP	0.8117241094	3.8524537644	13.6439832881	1.80E-34	2.72E-32	67.5608550275	CYSLTR1	10800	UP	-0.67602763	6.168894359	-8.862612962	3.63E-17	5.53E-15	28.35467502	PLEKHO1	51177	DOWN
0.375618635	4.407441663	4.908374897	1.39E-06	0.000208972	5.005799663	DACT3	147906	NOT	0.674962525	4644	4.320282634	13.66624326	1.47E-34	2.23E-32	67.76015883	MYO5A	UP	0.955469521	5.23148899	7.848512235	7.89E-14	1.18E-11	20.9013507	MEOX1	4222	UP	1.069767145	4.690317873	13.6422389114	1.83E-34	2.74E-32	67.545227969	RHOH	399	UP	-0.631662693	7.584305026	-8.861467769	3.66E-17	5.53E-15	28.34644529	CLIC4	25932	DOWN
-0.413261992	6.583677261	-4.905059379	1.42E-06	0.00021036	4.991142811	CENPE	1062	NOT	0.813849993	10800	3.840530923	13.6617988	1.53E-34	2.30E-32	67.72032317	CYSLTR1	UP	0.535697943	6.61909529	7.835894448	8.58E-14	1.28E-11	20.8208142	ENG	2022	UP	1.2552853405	8.2361363571	13.6356470844	1.94E-34	2.88E-32	67.4861805408	C1R	715	UP	-0.75701549	6.715349491	-8.83056431	4.59E-17	6.88E-15	28.12461905	APOLD1	81575	DOWN
0.900613435	6.271556433	4.887090605	1.54E-06	0.000227096	4.911858501	SYNM	23336	UP	1.071596126	399	4.678277243	13.64795731	1.74E-34	2.58E-32	67.59628802	RHOH	UP	0.865305689	3.312658183	7.829279105	8.96E-14	1.32E-11	20.7786235	ABCA8	10351	UP	1.2461912027	7.3284128247	13.6244229591	2.15E-34	3.16E-32	67.3856591951	VCAM1	7412	UP	-0.770245607	6.722061918	-8.827900332	4.68E-17	6.96E-15	28.10552009	UBE2E2	7325	DOWN
0.207689504	2.217085358	4.881447195	1.58E-06	0.000230287	4.887010141	FAM216B	144809	NOT	1.249177237	7412	7.311401185	13.63701729	1.92E-34	2.82E-32	67.49828113	VCAM1	UP	0.991093461	7.345166545	7.819778839	9.54E-14	1.39E-11	20.71807402	LY96	23643	UP	0.6384190955	6.5512597912	13.6005922234	2.66E-34	3.89E-32	67.1723219735	ENG	2022	UP	-0.447259631	4.498192235	-8.823934854	4.82E-17	7.07E-15	28.07709706	LDB2	9079	NOT
-0.274071021	5.722692904	-4.877808225	1.61E-06	0.000230287	4.871000741	SFMBT1	51460	NOT	0.641719664	2022	6.556233667	13.63122137	2.02E-34	2.95E-32	67.44636811	ENG	UP	0.891256777	3.355664936	7.794645347	1.13E-13	1.63E-11	20.55811728	FGF7	2252	UP	0.7500848647	4.7128943172	13.5967968892	2.76E-34	3.99E-32	67.1383563564	DOK3	79930	UP	-0.571830936	6.207963144	-8.822392818	4.87E-17	7.07E-15	28.06604654	TBC1D9	23158	DOWN
0.287042483	2.508856003	4.876713431	1.62E-06	0.000230287	4.866186308	TSLP	85480	NOT	0.703462796	4478	7.338017934	13.61848509	2.27E-34	3.28E-32	67.33231584	MSN	UP	0.618636535	7.439222602	7.768067813	1.34E-13	1.90E-11	20.38933509	ARHGDIB	397	UP	0.696758308	7.3345988943	13.5938356388	2.83E-34	4.06E-32	67.111857303	MSN	4478	UP	-0.471239746	3.115225428	-8.821969979	4.89E-17	7.07E-15	28.06301661	EID3	493861	NOT
-0.262901042	4.557031966	-4.876649637	1.62E-06	0.000230287	4.865905799	FANCD2	2177	NOT	0.975400578	10870	6.554457211	13.60285491	2.61E-34	3.74E-32	67.19239507	HCST	UP	1.096486093	6.108922562	7.756376992	1.45E-13	2.04E-11	20.31521101	NDN	4692	UP	0.945056275	5.5985082947	13.5862015399	3.03E-34	4.31E-32	67.0435512478	NCF4	4689	UP	-0.909822914	7.075901452	-8.819743572	4.97E-17	7.12E-15	28.04706443	FOXF1	2294	DOWN
0.445502396	4.576626151	4.866894199	1.70E-06	0.00023911	4.823047629	LAMA2	3908	NOT	0.751508861	79930	4.706953535	13.5936907	2.84E-34	4.03E-32	67.11038112	DOK3	UP	0.573993391	3.83748814	7.751436671	1.49E-13	2.09E-11	20.2839095	CLEC1A	51267	UP	1.0123126483	6.031450214	13.5705257249	3.50E-34	4.93E-32	66.9033303033	CCR1	1230	UP	-0.580669762	6.019384305	-8.812815387	5.23E-17	7.43E-15	27.99744055	FYN	2534	DOWN
0.778886331	4.856449347	4.848137964	1.86E-06	0.000257577	4.740856903	CHRDL2	25884	UP	0.945651029	4689	5.591142286	13.58957002	2.94E-34	4.15E-32	67.07350928	NCF4	UP	1.386493641	4.886197386	7.748438894	1.52E-13	2.11E-11	20.26492217	CYP1B1	1545	UP	0.9693144086	6.5628197657	13.5629734752	3.74E-34	5.23E-32	66.8357934988	HCST	10870	UP	-0.810173294	5.292103653	-8.808210844	5.41E-17	7.59E-15	27.96447383	P2RY8	286530	DOWN
0.453740612	7.261315782	4.847553407	1.86E-06	0.000257577	4.738299793	FSTL1	11167	NOT	1.013576956	1230	6.018670905	13.57668796	3.31E-34	4.62E-32	66.95826378	CCR1	UP	0.836269852	6.509759187	7.74423467	1.57E-13	2.14E-11	20.23830154	LRRC32	2615	UP	1.1305165097	4.4018089931	13.5478092754	4.29E-34	5.94E-32	66.7002223524	CD1D	912	UP	-0.50409559	4.093300956	-8.807556357	5.43E-17	7.59E-15	27.95978886	NXPE3	91775	DOWN
-0.209137104	5.403590483	-4.84483971	1.88E-06	0.000258693	4.726432419	VCPIP1	80124	NOT	0.946525514	116159	5.641620633	13.56714889	3.60E-34	4.97E-32	66.87294771	CYYR1	UP	0.461596738	7.570534612	7.743638401	1.57E-13	2.14E-11	20.2345268	TXNDC15	79770	NOT	0.9429045502	5.6496585225	13.5327394593	4.92E-34	6.75E-32	66.5655432386	CYYR1	116159	UP	-0.758205327	7.261315782	-8.793083273	6.04E-17	8.37E-15	27.85624412	FSTL1	11167	DOWN
-0.262698988	5.559246883	-4.836963906	1.96E-06	0.000266245	4.692023288	CKAP2	26586	NOT	1.131301711	912	4.388969762	13.56675178	3.62E-34	4.97E-32	66.86939646	CD1D	UP	0.99181583	5.369885511	7.738552321	1.62E-13	2.19E-11	20.20233663	MRVI1	10335	UP	1.2880552208	6.8879600021	13.494264318	6.96E-34	9.47E-32	66.2219098023	MNDA	4332	UP	-0.462472405	6.551259791	-8.791424968	6.12E-17	8.40E-15	27.84438709	ENG	2022	NOT
0.607101868	6.898767782	4.830988077	2.01E-06	0.000271224	4.665947699	CYBRD1	79901	UP	0.805031116	161198	6.239511791	13.50289563	6.44E-34	8.76E-32	66.29877789	CLEC14A	UP	1.16156696	3.53296036	7.737104209	1.64E-13	2.20E-11	20.19317395	MMRN1	22915	UP	0.7999705143	6.2453252181	13.4731527154	8.42E-34	1.14E-31	66.0334903084	CLEC14A	161198	UP	-0.721239725	6.469197655	-8.781996143	6.56E-17	8.92E-15	27.77699743	LRRC32	2615	DOWN
0.455927613	3.376075299	4.82950595	2.03E-06	0.000271224	4.659484782	SCN4B	6330	NOT	1.287645172	4332	6.869826004	13.50199895	6.49E-34	8.76E-32	66.29077135	MNDA	UP	1.061603826	7.362320445	7.726238985	1.76E-13	2.34E-11	20.12446202	MPEG1	219972	UP	1.0149863371	5.7724302496	13.4542457955	9.98E-34	1.33E-31	65.8648290587	CLEC2B	9976	UP	-0.822979766	4.747589777	-8.775649337	6.87E-17	9.16E-15	27.73166173	FRZB	2487	DOWN
0.40091307	4.869309105	4.826791473	2.05E-06	0.000272465	4.647652609	LIMS2	55679	NOT	0.892318704	1536	5.459459238	13.48458337	7.59E-34	1.02E-31	66.13530002	CYBB	UP	0.913225164	5.700124786	7.723205545	1.80E-13	2.36E-11	20.10528979	CLIC2	1193	UP	0.8868656785	5.4589860988	13.4537282924	1.00E-33	1.33E-31	65.8602137039	CYBB	1536	UP	-0.55674584	4.503125407	-8.774970168	6.90E-17	9.16E-15	27.72681163	RHOJ	57381	DOWN
0.258935145	4.714028233	4.823723786	2.08E-06	0.000274186	4.634287818	KANK3	256949	NOT	1.016568413	9976	5.762231641	13.47666205	8.16E-34	1.08E-31	66.06460683	CLEC2B	UP	0.837260159	7.447482331	7.71112791	1.94E-13	2.53E-11	20.02900459	RGS5	8490	UP	1.0511452708	5.9193265427	13.4461695353	1.07E-33	1.41E-31	65.7928074976	FNBP1	23048	UP	-0.720835071	7.428839433	-8.728074085	9.72E-17	1.27E-14	27.39250072	RGS5	8490	DOWN
-0.225512283	6.240901374	-4.808036138	2.24E-06	0.000290947	4.566058595	CDK16	5127	NOT	1.06398035	23048	5.91777446	13.47072449	8.61E-34	1.13E-31	66.01162652	FNBP1	UP	1.449355044	4.599425589	7.709076612	1.97E-13	2.53E-11	20.0160559	TYRP1	7306	UP	1.1620041395	8.0298514819	13.4458361438	1.08E-33	1.41E-31	65.7898347208	C1QC	714	UP	-0.613194301	4.955535089	-8.717893164	1.05E-16	1.36E-14	27.32007618	MCC	4163	DOWN
0.268473581	5.186632665	4.807532581	2.25E-06	0.000290947	4.563871727	ADCY4	196883	NOT	1.164089538	714	8.030951415	13.46406887	9.14E-34	1.19E-31	65.95224792	C1QC	UP	1.659328159	4.829303314	7.70888345	1.97E-13	2.53E-11	20.01483669	PLN	5350	UP	1.3820366151	6.1527521467	13.4373262703	1.16E-33	1.51E-31	65.7139622824	CXCL12	6387	UP	-0.59404062	4.860924806	-8.713536519	1.08E-16	1.38E-14	27.28910079	ITPR1	3708	DOWN
0.40887999	4.462976214	4.805484149	2.27E-06	0.000290947	4.554977785	TCF21	6943	NOT	1.386050441	6387	6.14347736	13.45298049	1.01E-33	1.31E-31	65.85334359	CXCL12	UP	0.634980404	4.123085238	7.707324114	1.99E-13	2.53E-11	20.00499516	SOX17	64321	UP	1.0765128188	5.7357694238	13.4333863472	1.20E-33	1.55E-31	65.6788400041	SLAMF8	56833	UP	-0.433367247	4.170346803	-8.712293003	1.09E-16	1.38E-14	27.28026134	CEP85L	387119	NOT
0.547327903	5.144967782	4.804306206	2.28E-06	0.000290947	4.549864856	PDLIM3	27295	UP	1.07826338	56833	5.727220716	13.44070514	1.13E-33	1.45E-31	65.74388288	SLAMF8	UP	0.922382541	4.674197854	7.706912798	2.00E-13	2.53E-11	20.00239941	ZNF521	25925	UP	1.0992274447	5.6333934315	13.4211413555	1.34E-33	1.72E-31	65.5697041554	CLIC2	1193	UP	-0.424767831	3.911082947	-8.710347119	1.11E-16	1.38E-14	27.26643078	RECK	8434	NOT
0.325389075	2.647309356	4.801957288	2.31E-06	0.000291875	4.539672518	RNF180	285671	NOT	1.100222268	1193	5.623037501	13.43774648	1.16E-33	1.48E-31	65.71750508	CLIC2	UP	1.115607907	7.353094341	7.692283889	2.20E-13	2.75E-11	19.91013808	ITM2A	9452	UP	0.7427607843	5.5885527525	13.4011995347	1.61E-33	2.04E-31	65.3920390488	GNB4	59345	UP	-0.51026501	5.22319506	-8.710080446	1.11E-16	1.38E-14	27.26453553	PLXDC1	57125	DOWN
0.593318057	7.316799037	4.789182232	2.45E-06	0.000307493	4.484315855	ITM2A	9452	UP	0.748686025	59345	5.581723693	13.42054761	1.35E-33	1.71E-31	65.56420713	GNB4	UP	1.370296948	5.25236918	7.691576976	2.21E-13	2.75E-11	19.90568266	CCDC80	151887	UP	0.7509661072	3.1791926354	13.3922303285	1.74E-33	2.19E-31	65.3121593154	ATP8B4	79895	UP	-0.788083883	8.530543258	-8.709954996	1.11E-16	1.38E-14	27.26364396	TIMP2	7077	DOWN
0.471880635	7.416424731	4.784964566	2.50E-06	0.000310678	4.466068284	IGFBP4	3487	NOT	0.750196001	79895	3.16639866	13.40600531	1.54E-33	1.94E-31	65.43463839	ATP8B4	UP	1.334023073	3.684384909	7.675070898	2.46E-13	3.04E-11	19.80172739	ADH1B	125	UP	0.7477148073	4.3357751161	13.3775297408	1.99E-33	2.48E-31	65.1812742456	ANKRD44	91526	UP	0.754054275	5.223160814	8.704604764	1.15E-16	1.42E-14	27.22562809	F12	2161	UP
0.708233182	4.81845724	4.78369508	2.51E-06	0.000310678	4.460578654	CYP1B1	1545	UP	0.752687136	91526	4.328651264	13.40052841	1.62E-33	2.02E-31	65.38585241	ANKRD44	UP	-0.583010947	4.836526096	-7.650149551	2.89E-13	3.54E-11	19.64505218	DIAPH3	81624	DOWN	0.9404020696	5.34773675	13.3484836734	2.59E-33	3.20E-31	64.9228063872	AOAH	313	UP	-0.578907155	8.485575133	-8.704356119	1.16E-16	1.42E-14	27.22386172	EID1	23741	DOWN
0.705250737	4.444048399	4.775355919	2.61E-06	0.000320587	4.424549418	TMEM100	55273	UP	0.948281321	313	5.337556552	13.37874897	1.97E-33	2.44E-31	65.19191531	AOAH	UP	0.952001743	7.964142239	7.648176838	2.92E-13	3.56E-11	19.63266454	RARRES2	5919	UP	1.1913233469	5.6564818055	13.3475568356	2.61E-33	3.20E-31	64.9145619615	CCDC69	26112	UP	-0.932267646	5.2525679	-8.70157414	1.18E-16	1.44E-14	27.20410082	HSPB8	26353	DOWN
0.294702178	4.943282117	4.768853097	2.69E-06	0.000322837	4.396492286	MYCT1	80177	NOT	1.1990601	26112	5.652277342	13.36287529	2.27E-33	2.79E-31	65.0506327	CCDC69	UP	0.789386834	4.409995959	7.646930406	2.95E-13	3.56E-11	19.62483867	CD36	948	UP	0.9075038824	5.2033497422	13.3461893119	2.64E-33	3.21E-31	64.9023978876	LCP2	3937	UP	-0.952761224	6.885676835	-8.696215823	1.23E-16	1.48E-14	27.16605125	TMEM47	83604	DOWN
0.547299037	3.497403944	4.768434726	2.70E-06	0.000322837	4.394688326	TMEM255A	55026	UP	0.910184306	3937	5.198758738	13.36010643	2.33E-33	2.84E-31	65.02599441	LCP2	UP	1.040861828	7.119850223	7.614471355	3.64E-13	4.37E-11	19.42133841	FOXF1	2294	UP	1.051569165	5.8391958837	13.3370132792	2.87E-33	3.46E-31	64.8207881895	IGSF6	10261	UP	-0.799450596	4.409511789	-8.686254135	1.32E-16	1.58E-14	27.09535341	COL14A1	7373	DOWN
0.596624798	6.143224285	4.767575511	2.71E-06	0.000322837	4.390983941	NR2F1	7025	UP	1.051759979	10261	5.828205607	13.34033776	2.78E-33	3.35E-31	64.85013502	IGSF6	UP	0.767842472	5.132534614	7.611876576	3.70E-13	4.37E-11	19.40509538	VEGFC	7424	UP	0.8532701296	7.2728513571	13.3066090794	3.77E-33	4.52E-31	64.5505142642	PPP1R18	170954	UP	-0.924483802	4.869690422	-8.681639082	1.36E-16	1.62E-14	27.06261832	JAM2	58494	DOWN
0.562032366	4.333079131	4.76746562	2.71E-06	0.000322837	4.390510207	TCEAL7	56849	UP	0.856822033	170954	7.264232502	13.33981606	2.80E-33	3.35E-31	64.84549519	PPP1R18	UP	0.568641017	5.705586464	7.611229639	3.72E-13	4.37E-11	19.4010462	LIX1L	128077	UP	0.9453881489	6.5004337874	13.3036964938	3.87E-33	4.60E-31	64.524634131	NR3C1	2908	UP	-0.889845394	5.757296728	-8.680088869	1.38E-16	1.62E-14	27.05162502	FBLN5	10516	DOWN
0.42437061	6.469197655	4.755727818	2.86E-06	0.000338509	4.339963956	LRRC32	2615	NOT	0.949437489	2908	6.489005513	13.33486803	2.92E-33	3.48E-31	64.80149244	NR3C1	UP	0.872522375	3.407859386	7.60969902	3.75E-13	4.37E-11	19.39146696	SCN4B	6330	UP	0.8433098524	6.2642140596	13.3026437457	3.90E-33	4.61E-31	64.5152802796	EMP3	2014	UP	-0.633652437	6.043382666	-8.680067686	1.38E-16	1.62E-14	27.05147481	PCDH17	27253	DOWN
0.556772154	6.556080527	4.752150912	2.91E-06	0.000341286	4.324582531	FOXF2	2295	UP	0.846168478	2014	6.262032393	13.33395856	2.95E-33	3.48E-31	64.79340515	EMP3	UP	0.80993945	5.107607259	7.60060961	3.98E-13	4.60E-11	19.33460812	MAN1C1	57134	UP	1.0649501584	6.136600707	13.2901988819	4.36E-33	5.12E-31	64.4047244197	CCR5	1234	UP	-0.763650186	5.951667256	-8.676227979	1.42E-16	1.65E-14	27.02425115	CDC42EP3	10602	DOWN
-0.202558636	4.236865923	-4.750122077	2.94E-06	0.000341286	4.315862636	CEP97	79598	NOT	1.068554067	1234	6.118831343	13.30766334	3.73E-33	4.38E-31	64.55965929	CCR5	UP	0.495591023	6.260865707	7.597782553	4.05E-13	4.66E-11	19.31693266	CSGALNACT2	55454	UP	0.9519295102	5.092887033	13.2718738574	5.14E-33	5.99E-31	64.2419949783	LILRB2	10288	UP	-0.782378488	5.373924318	-8.673810377	1.44E-16	1.67E-14	27.00711428	MAP1B	4131	DOWN
0.495862147	7.030169122	4.748700073	2.96E-06	0.000341286	4.30975284	DCN	1634	UP	0.953558665	10288	5.082135053	13.27681074	4.92E-33	5.74E-31	64.28559997	LILRB2	UP	1.013425962	3.626894323	7.590096498	4.26E-13	4.86E-11	19.2688997	FABP4	2167	UP	0.6624930401	5.7449977342	13.2027282383	9.56E-33	1.11E-30	63.6286589831	IL3RA	3563	UP	0.30491332	4.298649061	8.664061078	1.55E-16	1.78E-14	26.93803909	GLI4	2738	NOT
0.533149724	3.702062418	4.747789658	2.97E-06	0.000341286	4.305841986	SFRP1	6422	UP	0.666321995	3563	5.7384938	13.2290061	7.55E-33	8.74E-31	63.86138487	IL3RA	UP	0.625765797	6.079236841	7.586633093	4.35E-13	4.93E-11	19.2472662	FYN	2534	UP	1.2226953028	8.5548199611	13.1511547438	1.52E-32	1.74E-30	63.1719090437	COL15A1	1306	UP	-0.54176449	2.647309356	-8.661108968	1.58E-16	1.81E-14	26.91713293	RNF180	285671	DOWN
-0.443153095	5.804506729	-4.743626102	3.03E-06	0.000345382	4.287965048	DEPDC1	55635	NOT	0.849199257	7450	6.691944213	13.19300849	1.04E-32	1.20E-30	63.54229022	VWF	UP	-0.567191476	4.951999589	-7.577523552	4.62E-13	5.20E-11	19.1903966	PLK4	10733	DOWN	0.8374374853	6.6918867971	13.1359114189	1.74E-32	1.98E-30	63.0370284163	VWF	7450	UP	-0.948002429	3.741512093	-8.659056633	1.61E-16	1.82E-14	26.90260149	ZFPM2	23414	DOWN
0.519239743	5.52888695	4.740853432	3.07E-06	0.000345382	4.276067751	MYLK	4638	UP	1.224720852	1306	8.543934921	13.16954872	1.29E-32	1.47E-30	63.33449641	COL15A1	UP	1.562700218	5.882197651	7.572307539	4.78E-13	5.34E-11	19.15785428	MYH11	4629	UP	0.859731835	5.9544809084	13.1275147428	1.87E-32	2.12E-30	62.962753669	ECSCR	641700	UP	0.490564569	6.304501296	8.653772365	1.67E-16	1.88E-14	26.86519688	ABHD11	83451	UP
0.604256536	4.399261073	4.739566685	3.09E-06	0.000345382	4.270548504	FMO2	2327	UP	0.863553664	641700	5.942239903	13.16009651	1.40E-32	1.59E-30	63.25081	ECSCR	UP	0.754622838	6.245100752	7.568362863	4.90E-13	5.44E-11	19.13325367	PLEKHO1	51177	UP	0.8396231336	4.2669388691	13.1129808054	2.13E-32	2.40E-30	62.8342295541	IKZF1	10320	UP	0.727480944	6.386054831	8.651036552	1.70E-16	1.90E-14	26.84583731	TRIM15	89870	UP
0.355264201	5.790079517	4.735851264	3.14E-06	0.000345382	4.254619318	HEYL	26508	NOT	0.845949203	10320	4.262112484	13.13461117	1.76E-32	1.98E-30	63.0252763	IKZF1	UP	0.888729909	7.078934334	7.56255409	5.09E-13	5.60E-11	19.09704336	GIMAP4	55303	UP	0.783504175	5.0275952121	13.1025107707	2.34E-32	2.62E-30	62.7416735505	LILRB1	10859	UP	-0.9863104	6.204337788	-8.648605419	1.73E-16	1.92E-14	26.82863711	BEX4	56271	DOWN
0.547660455	6.513047805	4.735103222	3.15E-06	0.000345382	4.251413552	MYL9	10398	UP	0.786385957	10859	5.016537433	13.11216421	2.15E-32	2.40E-30	62.8267571	LILRB1	UP	0.971212386	7.078135592	7.550637969	5.49E-13	6.01E-11	19.02281968	RNASE6	6039	UP	0.6652226061	3.8013308498	13.0976338268	2.45E-32	2.71E-30	62.6985697985	CLEC1A	51267	UP	-0.662041116	5.280288716	-8.637758801	1.88E-16	2.07E-14	26.75193595	CD200	4345	DOWN
0.468522994	5.473207772	4.735086318	3.15E-06	0.000345382	4.251341115	FXYD6	53826	NOT	0.669494889	51267	3.79293061	13.10779293	2.23E-32	2.48E-30	62.78811161	CLEC1A	UP	0.923865793	4.475992484	7.531914973	6.19E-13	6.73E-11	18.9063553	CD1D	912	UP	0.9232262893	4.9552281174	13.096693391	2.47E-32	2.72E-30	62.6902586199	SIGLEC10	89790	UP	-0.530495448	3.375800507	-8.635542799	1.91E-16	2.09E-14	26.73627336	PRKD1	5587	DOWN
0.355481782	6.292024905	4.734793959	3.16E-06	0.000345382	4.250088323	CRISPLD2	83716	NOT	0.926040423	89790	4.946393865	13.10087732	2.38E-32	2.62E-30	62.7269816	SIGLEC10	UP	0.783004627	6.534661634	7.524842	6.48E-13	7.00E-11	18.86240906	NR3C1	2908	UP	1.2703229235	7.5525840692	13.0623340358	3.35E-32	3.67E-30	62.3867490431	C1S	716	UP	-1.020069391	7.662716419	-8.613962035	2.23E-16	2.42E-14	26.58387879	CCL2	6347	DOWN
-0.412346863	5.460396408	-4.730096761	3.22E-06	0.000350622	4.229969598	CCNE2	9134	NOT	1.275794667	716	7.54890675	13.08523268	2.73E-32	2.99E-30	62.58873371	C1S	UP	1.003447541	8.650515619	7.52019537	6.68E-13	7.16E-11	18.8335534	COL15A1	1306	UP	1.1509732349	7.937449025	13.031653229	4.41E-32	4.79E-30	62.115971786	FCER1G	2207	UP	1.344808587	5.649510507	8.613066625	2.24E-16	2.42E-14	26.57756115	HOXA13	3209	UP
-0.302347339	6.224041051	-4.725322074	3.30E-06	0.000356079	4.209536955	GPSM2	29899	NOT	1.15204048	2207	7.934791909	13.05504233	3.58E-32	3.89E-30	62.32211347	FCER1G	UP	0.975134023	3.293455257	7.516116354	6.85E-13	7.30E-11	18.80823251	GHR	2690	UP	0.8206819224	6.317474942	13.0214166883	4.83E-32	5.21E-30	62.025678243	SH3BP5	9467	UP	-0.857516751	8.450076743	-8.600376998	2.46E-16	2.64E-14	26.48807467	CAV1	857	DOWN
0.42783766	3.777112953	4.72349738	3.33E-06	0.000356724	4.201733205	KCNMB1	3779	NOT	0.821461251	9467	6.298092566	13.03034337	4.46E-32	4.82E-30	62.10415151	SH3BP5	UP	-0.672169645	5.047625026	-7.512517812	7.01E-13	7.43E-11	18.78590185	MTFR2	113115	DOWN	0.8039295439	6.5476036429	12.9830022745	6.80E-32	7.29E-30	61.687061817	RGL1	23179	UP	-0.668116728	5.080236029	-8.598887757	2.49E-16	2.65E-14	26.4775783	VEGFC	7424	DOWN
0.529673696	7.075901452	4.720051628	3.38E-06	0.000360077	4.187003833	FOXF1	2294	UP	0.809801049	51466	5.620723591	12.98589279	6.63E-32	7.11E-30	61.71225713	EVL	UP	0.695653358	3.800309481	7.509201034	7.16E-13	7.54E-11	18.76532605	ADAMTSL3	57188	UP	0.8032343239	5.6283650037	12.9649237009	7.98E-32	8.51E-30	61.5278264307	EVL	51466	UP	-0.525909301	7.440755682	-8.574331377	2.97E-16	3.14E-14	26.30467336	RGS19	10287	DOWN
-0.392725089	6.809969789	-4.715788036	3.45E-06	0.000364852	4.168791562	KIF2C	11004	NOT	0.808714831	23179	6.533793561	12.98302294	6.80E-32	7.24E-30	61.68697185	RGL1	UP	0.641987822	4.400042497	7.505201041	7.35E-13	7.68E-11	18.74052	GNG7	2788	UP	0.7338550612	3.979932277	12.9604351124	8.31E-32	8.80E-30	61.4883034843	P2RX7	5027	UP	-0.888836276	8.236136357	-8.570192813	3.06E-16	3.22E-14	26.2755651	C1R	715	DOWN
0.209022509	1.969110206	4.713058337	3.49E-06	0.000367088	4.15713903	LGI1	9211	NOT	0.738057542	5027	3.972263608	12.9723729	7.47E-32	7.91E-30	61.59315536	P2RX7	UP	0.733603618	4.008604933	7.49344598	7.92E-13	8.23E-11	18.66767218	WNT2B	7482	UP	0.6835556427	5.524422817	12.9489894296	9.20E-32	9.68E-30	61.3875442209	QKI	9444	UP	0.535005121	7.169864587	8.560210699	3.29E-16	3.43E-14	26.20539467	PKP3	11187	UP
0.21980643	2.781460332	4.709789996	3.54E-06	0.000368194	4.143194951	ZNF385D	79750	NOT	0.689061101	9444	5.516600638	12.96517353	7.97E-32	8.38E-30	61.52975163	QKI	UP	0.876485184	6.48191849	7.491666425	8.02E-13	8.27E-11	18.65665071	EMILIN1	11117	UP	0.7648783853	6.7206647961	12.9441337523	9.61E-32	1.00E-29	61.3448081639	DYSF	8291	UP	-0.508770166	4.597261565	-8.556210533	3.38E-16	3.51E-14	26.17729013	JAM3	83700	DOWN
0.362186168	5.57906552	4.709616231	3.55E-06	0.000368194	4.142453835	RASL12	51285	NOT	0.770280033	8291	6.708553666	12.96011127	8.33E-32	8.71E-30	61.48517669	DYSF	UP	1.007160517	6.434032205	7.482436785	8.50E-13	8.72E-11	18.59951632	FERMT2	10979	UP	0.6923498792	4.9251889945	12.8941597172	1.50E-31	1.56E-29	60.9053117274	MMRN2	79812	UP	0.363796969	3.95780899	8.545307783	3.66E-16	3.78E-14	26.10073299	BCAN	63827	NOT
0.335496967	5.997653703	4.707770991	3.58E-06	0.000368981	4.134585303	RAMP3	10268	NOT	0.702127709	79812	4.924929927	12.92371441	1.15E-31	1.20E-29	61.16487494	MMRN2	UP	1.118393022	4.800643111	7.475621	8.88E-13	9.05E-11	18.55735493	PRELP	5549	UP	0.6971786188	5.4047188999	12.8866934308	1.60E-31	1.65E-29	60.8397026376	LPXN	9404	UP	-0.818718987	8.068245096	-8.543096602	3.72E-16	3.81E-14	26.08521431	RAB31	11031	DOWN
0.502517169	6.723248615	4.703808322	3.64E-06	0.000371069	4.117696718	LTBP2	4053	UP	0.701164782	9404	5.40205187	12.90887869	1.31E-31	1.36E-29	61.03441037	LPXN	UP	0.508636523	5.444092714	7.472717761	9.05E-13	9.16E-11	18.53940381	LYL1	4066	UP	0.7485733304	5.9959625842	12.8862532799	1.61E-31	1.65E-29	60.8358352974	LSP1	4046	UP	-0.778427599	5.588127052	-8.539951378	3.80E-16	3.87E-14	26.06314482	RCSD1	92241	DOWN
0.553119489	5.332535036	4.702006377	3.67E-06	0.00037183	4.110021108	TPSB2	64499	UP	0.75280758	4046	5.992588582	12.89976421	1.43E-31	1.46E-29	60.95428523	LSP1	UP	0.583745994	4.645933591	7.468510885	9.29E-13	9.33E-11	18.51340048	GIMAP8	155038	UP	0.6770339647	6.5044471673	12.8516191248	2.18E-31	2.23E-29	60.5316776126	SH2B3	10019	UP	-0.740632175	6.633178221	-8.536173366	3.91E-16	3.96E-14	26.03664224	CALD1	800	DOWN
0.507312054	3.706859754	4.698440454	3.73E-06	0.000373166	4.094839244	ABI3BP	25890	UP	0.67776523	10019	6.498813092	12.87025823	1.85E-31	1.89E-29	60.69504043	SH2B3	UP	0.851062633	7.295267252	7.467893437	9.33E-13	9.33E-11	18.50958477	FSTL1	11167	UP	0.8272461986	4.4212169636	12.8348364065	2.54E-31	2.57E-29	60.3843997116	EBF1	1879	UP	-0.766673418	6.381798068	-8.528416272	4.13E-16	4.16E-14	25.98225082	GIMAP6	474344	DOWN
-0.188492265	5.165865947	-4.697678286	3.75E-06	0.000373166	4.091595637	USP46	64854	NOT	0.829264515	1879	4.414394395	12.85587826	2.10E-31	2.13E-29	60.5687743	EBF1	UP	1.106327518	6.182594312	7.465526788	9.47E-13	9.41E-11	18.49496131	NR2F1	7025	UP	1.3237580215	4.8428586927	12.8186986344	2.93E-31	2.94E-29	60.2428485386	CCR7	1236	UP	0.302114195	5.435596964	8.527443599	4.16E-16	4.16E-14	25.97543291	NAA15	80155	NOT
0.510640294	6.422876704	4.696300078	3.77E-06	0.000373166	4.085731489	ADAMTS1	9510	UP	0.891843027	29969	5.550254285	12.84223844	2.37E-31	2.39E-29	60.44905508	MDFIC	UP	1.610102345	6.189188553	7.461586879	9.71E-13	9.59E-11	18.47062368	IL33	90865	UP	0.8865749077	5.5558787736	12.8119292912	3.11E-31	3.11E-29	60.1834913922	MDFIC	29969	UP	-0.705135443	5.491162742	-8.52074494	4.37E-16	4.34E-14	25.92849283	OLFML1	283298	DOWN
-0.31366522	5.684270584	-4.695875317	3.78E-06	0.000373166	4.083924476	CHEK1	1111	NOT	1.328683684	1236	4.834641221	12.83462549	2.54E-31	2.54E-29	60.38225516	CCR7	UP	1.25110996	5.477391473	7.459796661	9.83E-13	9.59E-11	18.459568	MRGPRF	116535	UP	1.4319313326	6.1070759592	12.7728956327	4.39E-31	4.36E-29	59.8414509517	CD69	969	UP	0.558477421	5.560514077	8.51578381	4.52E-16	4.47E-14	25.89374399	MFSD3	113655	UP
-0.404738317	6.225105057	-4.688614582	3.91E-06	0.000383523	4.053058183	KIF15	56992	NOT	1.433121903	969	6.089808747	12.79104581	3.74E-31	3.71E-29	60.00014687	CD69	UP	0.681782084	5.821617797	7.459777154	9.83E-13	9.59E-11	18.45944754	HEYL	26508	UP	1.0795239164	6.1695094795	12.7424111961	5.75E-31	5.68E-29	59.5745956224	MS4A4A	51338	UP	0.4384837	6.63704001	8.510129476	4.71E-16	4.63E-14	25.85415608	MRRF	92399	NOT
-0.379760783	6.683580971	-4.686114862	3.95E-06	0.000385624	4.042441292	SPAG5	10615	NOT	1.081024431	51338	6.155122241	12.75501223	5.14E-31	5.08E-29	59.68456813	MS4A4A	UP	1.109942842	5.770365248	7.458808261	9.89E-13	9.59E-11	18.4534648	P2RY14	9934	UP	1.3167631632	7.4446632656	12.7377090517	5.99E-31	5.88E-29	59.5334551511	GPNMB	10457	UP	-0.453684959	4.392126566	-8.491954393	5.37E-16	5.24E-14	25.72702393	FMNL3	91010	NOT
0.315222142	2.969302936	4.681315906	4.04E-06	0.000391782	4.022072989	ABCC9	10060	NOT	1.318315534	10457	7.435420617	12.75346341	5.21E-31	5.12E-29	59.67101123	GPNMB	UP	0.716323066	4.963794782	7.454686233	1.02E-12	9.79E-11	18.42801788	GAS7	8522	UP	1.0229914882	5.8808097044	12.7234756708	6.79E-31	6.63E-29	59.4089578015	GPR65	8477	UP	0.455483067	5.025647464	8.488874833	5.49E-16	5.32E-14	25.70550067	TONSL	4796	NOT
0.410799225	5.070265535	4.680067488	4.06E-06	0.000391782	4.016777312	MAN1C1	57134	NOT	0.628194186	19	5.500299206	12.74083245	5.83E-31	5.69E-29	59.56047425	ABCA1	UP	0.580591344	5.771639285	7.450000281	1.05E-12	1.00E-10	18.39910118	KLF9	687	UP	0.6233522184	5.5062510423	12.7223285532	6.86E-31	6.66E-29	59.3989264071	ABCA1	19	UP	-0.511749933	3.425873587	-8.473978894	6.11E-16	5.89E-14	25.60146488	SYNE1	23345	DOWN
0.3909649	3.970626999	4.675943055	4.14E-06	0.000396917	3.999290697	NTN1	9423	NOT	1.022671967	8477	5.858967203	12.72576775	6.66E-31	6.46E-29	59.4286927	GPR65	UP	0.635236515	6.634024649	7.435173228	1.15E-12	1.10E-10	18.30768548	AP1S2	8905	UP	1.2224274086	6.2348622229	12.7030922621	8.13E-31	7.84E-29	59.2307583361	GPR34	2857	UP	-0.720553173	6.589784001	-8.468094449	6.37E-16	6.11E-14	25.56040029	CSRP2	1466	DOWN
0.843460619	6.120793564	4.671840732	4.22E-06	0.000402087	3.9819113	IL33	90865	UP	1.222560103	2857	6.219274514	12.71320416	7.44E-31	7.17E-29	59.31883505	GPR34	UP	0.523939376	6.162081833	7.420243761	1.26E-12	1.20E-10	18.21576305	CD34	947	UP	0.8665243808	6.2047496869	12.6974605159	8.55E-31	8.20E-29	59.1815424973	BASP1	10409	UP	-0.717638621	5.77243025	-8.464415008	6.54E-16	6.23E-14	25.53473294	CLEC2B	9976	DOWN
0.339179033	4.400017349	4.668668144	4.28E-06	0.000405599	3.968479921	GIMAP1	170575	NOT	0.867568688	10409	6.200199767	12.6990931	8.43E-31	8.08E-29	59.19549489	BASP1	UP	0.657432208	4.241729205	7.419142147	1.27E-12	1.20E-10	18.20898526	RASGRP2	10235	UP	0.8780803599	5.0429701679	12.6321684302	1.52E-30	1.45E-28	58.6115600802	CD180	4064	UP	-0.592715947	6.317474942	-8.456569679	6.92E-16	6.55E-14	25.48002957	SH3BP5	9467	DOWN
-0.407690151	7.482794105	-4.663406416	4.39E-06	0.000413091	3.946221746	CCNA2	890	NOT	0.878876722	4064	5.027959908	12.62766324	1.58E-30	1.51E-28	58.57194796	CD180	UP	-0.440645176	5.356010618	-7.411747847	1.33E-12	1.25E-10	18.16350871	TMEM177	80775	NOT	0.7225100583	4.7757171677	12.613143818	1.80E-30	1.70E-28	58.4456913954	PLXNC1	10154	UP	-0.794335562	4.599952316	-8.4525235	7.12E-16	6.71E-14	25.45182982	ZNF521	25925	DOWN
-0.147126995	3.635755641	-4.659920466	4.46E-06	0.000417318	3.931487661	CST8	10047	NOT	0.724308232	10154	4.76827523	12.62595452	1.61E-30	1.52E-28	58.55704816	PLXNC1	UP	1.002720571	8.295216491	7.396567552	1.47E-12	1.37E-10	18.0702432	C1R	715	UP	1.2037081802	8.4077503159	12.6067163164	1.90E-30	1.79E-28	58.3896740187	CXCR4	7852	UP	-0.848816413	7.268014387	-8.420621016	8.94E-16	8.34E-14	25.22980078	TGFB1I1	7041	DOWN
0.744625948	6.612245281	4.657411302	4.51E-06	0.000419716	3.920888175	ACTG2	72	UP	1.204896812	7852	8.397577753	12.6188256	1.71E-30	1.61E-28	58.49489318	CXCR4	UP	1.0121601	4.060654036	7.394941707	1.48E-12	1.37E-10	18.06026195	GPRASP1	9737	UP	0.9127396471	3.772518788	12.5581519278	2.92E-30	2.73E-28	57.9667783524	CCR2	729230	UP	-0.876507421	7.148941218	-8.420469098	8.95E-16	8.34E-14	25.22874483	GPR183	1880	DOWN
0.378675707	4.462315232	4.653133399	4.60E-06	0.000425571	3.902828599	ITGA7	3679	NOT	0.916126383	729230	3.76105412	12.57957424	2.42E-30	2.26E-28	58.15291359	CCR2	UP	1.060847676	2.942434487	7.392247243	1.51E-12	1.38E-10	18.04372362	GREM2	64388	UP	0.8702304928	6.8062736846	12.533782187	3.62E-30	3.37E-28	57.7548063965	DENND5A	23258	UP	-0.537419271	3.049011109	-8.416879322	9.19E-16	8.50E-14	25.20379668	PABPC4L	132430	DOWN
-0.144900487	4.495378433	-4.644871962	4.77E-06	0.000436962	3.867993597	LATS1	9113	NOT	0.875109634	23258	6.792717829	12.56867257	2.66E-30	2.48E-28	58.05800507	DENND5A	UP	0.96875273	6.764931834	7.391934107	1.51E-12	1.38E-10	18.0418019	LTBP2	4053	UP	1.2598900486	6.8076332654	12.5111441532	4.41E-30	4.08E-28	57.5580407629	MRC1	4360	UP	-0.729718128	10.63299538	-8.41095286	9.58E-16	8.82E-14	25.1626246	LGALS1	3956	DOWN
0.437323854	3.302729617	4.641832337	4.84E-06	0.000440583	3.855190527	FGF7	2252	NOT	1.260325849	4360	6.78852625	12.51110334	4.41E-30	4.09E-28	57.55734495	MRC1	UP	0.993053701	5.577721817	7.386602386	1.57E-12	1.42E-10	18.0090894	MYLK	4638	UP	1.1485640537	4.9834058743	12.4968267347	5.00E-30	4.60E-28	57.4336681424	TLR1	7096	UP	-1.007819697	5.354547136	-8.408472815	9.75E-16	8.93E-14	25.14540108	CH25H	9023	DOWN
-0.31224828	6.781992685	-4.63956073	4.89E-06	0.00044269	3.845627221	KNSTRN	90417	NOT	1.149078855	7096	4.970137176	12.50878436	4.50E-30	4.15E-28	57.53719639	TLR1	UP	0.494275774	3.99027802	7.383305592	1.60E-12	1.45E-10	17.98887014	HIC1	3090	UP	0.6502940405	4.9432821173	12.4600965176	6.90E-30	6.32E-28	57.1148555778	MYCT1	80177	UP	-0.584294671	5.790079517	-8.401668817	1.02E-15	9.32E-14	25.09816579	HEYL	26508	DOWN
0.341785778	5.16119061	4.626688151	5.19E-06	0.000462184	3.79151265	ECM2	1842	NOT	0.658579045	80177	4.93597242	12.50444989	4.68E-30	4.28E-28	57.4995399	MYCT1	UP	0.821463575	4.605752803	7.381441116	1.62E-12	1.46E-10	17.97743801	LAMA2	3908	UP	0.7774054055	4.8609248059	12.4396961793	8.26E-30	7.48E-28	56.9379435799	ITPR1	3708	UP	-0.827421336	3.689668612	-8.39021146	1.11E-15	1.01E-13	25.0186833	FILIP1	27145	DOWN
-0.418057467	5.832398307	-4.626362649	5.19E-06	0.000462184	3.790146005	KIF14	9928	NOT	0.785402512	3708	4.853492966	12.46329896	6.71E-30	6.11E-28	57.14228953	ITPR1	UP	1.246761844	6.580948109	7.370794684	1.73E-12	1.54E-10	17.91219662	CPE	1363	UP	0.7623771122	4.1267794534	12.4396284754	8.26E-30	7.48E-28	56.9373566417	IL16	3603	UP	-0.475194312	3.80133085	-8.385854591	1.15E-15	1.03E-13	24.98847767	CLEC1A	51267	NOT
0.523130883	3.873188217	4.625925786	5.21E-06	0.000462184	3.788311938	HSPB7	27129	UP	0.766931872	3603	4.118740604	12.45470292	7.24E-30	6.55E-28	57.06772186	IL16	UP	0.437000142	5.627763592	7.370633204	1.73E-12	1.54E-10	17.91120757	TMEM204	79652	NOT	1.0450923058	5.0198014873	12.4268931843	9.24E-30	8.31E-28	56.8269744145	ITGA4	3676	UP	-0.595951487	6.26421406	-8.382879358	1.17E-15	1.05E-13	24.96785678	EMP3	2014	DOWN
0.438485988	5.848294098	4.625262667	5.22E-06	0.000462184	3.785528277	TNS1	7145	NOT	0.805099386	558	6.277640079	12.44291998	8.03E-30	7.22E-28	56.96554186	AXL	UP	0.702638638	4.246284667	7.366757086	1.77E-12	1.57E-10	17.88747099	SEMA3G	56920	UP	1.0922440725	6.2930638091	12.4256076592	9.34E-30	8.36E-28	56.815834708	FPR3	2359	UP	-0.582264273	6.292024905	-8.358589084	1.39E-15	1.24E-13	24.79968792	CRISPLD2	83716	DOWN
0.762135972	6.163413665	4.621369813	5.31E-06	0.000467892	3.769193853	CCL21	6366	UP	1.093946469	2359	6.283544148	12.44221656	8.08E-30	7.23E-28	56.95944308	FPR3	UP	0.527460894	6.672631022	7.358776659	1.87E-12	1.64E-10	17.8386273	PLEKHO2	80301	UP	1.0873802665	8.0682450955	12.4111388343	1.06E-29	9.44E-28	56.6904867784	RAB31	11031	UP	-0.81441773	7.878725802	-8.348941136	1.49E-15	1.32E-13	24.73298309	RARRES2	5919	DOWN
-0.188472291	3.191781193	-4.619568286	5.36E-06	0.000469193	3.761638757	ZGRF1	55345	NOT	1.089922155	11031	8.053803112	12.43359232	8.71E-30	7.75E-28	56.88468085	RAB31	UP	1.069871913	7.107917168	7.355803951	1.90E-12	1.67E-10	17.82044228	CSF2RB	1439	UP	0.7978787241	6.2809756086	12.4052853725	1.12E-29	9.88E-28	56.6397929116	AXL	558	UP	-0.483438916	7.334598894	-8.343785302	1.54E-15	1.36E-13	24.69735744	MSN	4478	NOT
0.857834008	5.097397701	4.617791078	5.40E-06	0.000470458	3.754188198	DES	1674	UP	1.348811497	6347	7.651012981	12.43081998	8.92E-30	7.90E-28	56.86065217	CCL2	UP	0.835826135	4.920066004	7.345621439	2.03E-12	1.77E-10	17.75819059	PODN	127435	UP	1.3447019044	7.662716419	12.4001037651	1.17E-29	1.03E-27	56.5949255778	CCL2	6347	UP	-0.575252775	3.443633062	-8.34171833	1.57E-15	1.37E-13	24.68307929	PDE1A	5136	DOWN
0.359249885	6.955923601	4.615393299	5.46E-06	0.000472264	3.744140042	HEG1	57493	NOT	1.046495796	3676	5.010465851	12.42832138	9.12E-30	8.03E-28	56.83899788	ITGA4	UP	0.772940131	4.762905376	7.334759836	2.17E-12	1.88E-10	17.69185224	DAAM2	23500	UP	1.1086942417	3.9646750901	12.3936394531	1.24E-29	1.08E-27	56.5389618262	P2RY13	53829	UP	-0.55151148	5.997653703	-8.340758781	1.58E-15	1.37E-13	24.67645175	RAMP3	10268	DOWN
-0.211324077	5.364077617	-4.614596251	5.48E-06	0.000472264	3.740800947	CENPO	79172	NOT	1.110839427	53829	3.956672063	12.40347283	1.13E-29	9.93E-28	56.62374072	P2RY13	UP	1.065526344	7.284727338	7.320643918	2.37E-12	2.05E-10	17.60573834	EVI2B	2124	UP	0.4198339152	5.2747577002	12.3712547405	1.50E-29	1.31E-27	56.3452597856	MAP3K3	4215	NOT	-0.754089315	6.342032924	-8.340287441	1.58E-15	1.37E-13	24.67319643	GLIPR1	11010	DOWN
0.397262859	4.373068627	4.611463881	5.56E-06	0.0004765	3.727683364	CD36	948	NOT	0.866027772	3490	9.356852678	12.40138363	1.15E-29	1.01E-27	56.60565031	IGFBP7	UP	0.364193721	5.312012612	7.303903492	2.64E-12	2.26E-10	17.5037612	MAP3K3	4215	NOT	0.8625522717	9.355387412	12.3679372064	1.55E-29	1.34E-27	56.316564025	IGFBP7	3490	UP	-0.421864368	6.233696418	-8.335549216	1.64E-15	1.41E-13	24.64047863	CSGALNACT2	55454	NOT
0.43184343	3.276768719	4.607090008	5.67E-06	0.000482464	3.709379855	FCER1A	2205	NOT	1.359859632	6402	6.332648038	12.34276333	1.93E-29	1.66E-27	56.09855222	SELL	UP	0.995545285	7.157967065	7.302289581	2.67E-12	2.27E-10	17.49393826	IL7R	3575	UP	1.3579600278	6.3430168869	12.3347578884	2.07E-29	1.78E-27	56.0297419857	SELL	6402	UP	-0.520656521	5.735000091	-8.333922284	1.66E-15	1.42E-13	24.62924742	CMTM3	123920	DOWN
0.34693777	4.742568034	4.605986574	5.70E-06	0.000482464	3.704764699	FAM107A	11170	NOT	0.797111984	6775	4.879583251	12.31482229	2.46E-29	2.11E-27	55.85718664	STAT4	UP	0.864112344	5.500579952	7.301385789	2.68E-12	2.27E-10	17.48843806	FXYD6	53826	UP	0.7946203371	4.8935175868	12.3049403188	2.68E-29	2.30E-27	55.7722458641	STAT4	6775	UP	-0.513490758	5.756699035	-8.315013211	1.89E-15	1.61E-13	24.49882056	ANXA6	309	DOWN
0.491333236	7.164033451	4.604807293	5.73E-06	0.000482464	3.699833389	IGFBP5	3488	UP	1.325243547	1043	7.627913029	12.30461067	2.69E-29	2.29E-27	55.76902981	CD52	UP	0.885478603	5.680917546	7.299749882	2.71E-12	2.29E-10	17.47848361	RCSD1	92241	UP	1.3234359802	7.6366795809	12.2950007641	2.93E-29	2.49E-27	55.6864667041	CD52	1043	UP	-1.014887005	5.689791844	-8.314893945	1.90E-15	1.61E-13	24.49799855	CRYAB	1410	DOWN
-0.378841409	5.348757028	-4.604110952	5.75E-06	0.000482464	3.696922078	CELSR2	1952	NOT	0.688511192	7106	5.976009638	12.2965581	2.89E-29	2.45E-27	55.69953301	TSPAN4	UP	0.653271602	4.664336063	7.297920291	2.74E-12	2.30E-10	17.46735242	PLAC9	219348	UP	0.9518378094	4.9888337503	12.2942203416	2.95E-29	2.50E-27	55.679732785	NCF1	653361	UP	-0.5436896	7.071200318	-8.307676143	1.99E-15	1.68E-13	24.44826627	PLVAP	83483	DOWN
0.373838487	4.959884341	4.595353892	5.98E-06	0.000499416	3.660343206	PAPLN	89932	NOT	0.951932958	653361	4.974937108	12.28779046	3.12E-29	2.63E-27	55.62388575	NCF1	UP	0.428183063	3.176638018	7.290116578	2.88E-12	2.40E-10	17.41989635	FAM124B	79843	NOT	0.6880595084	5.9875273912	12.2853682447	3.18E-29	2.68E-27	55.6033641108	TSPAN4	7106	UP	-0.414448171	4.714028233	-8.303311734	2.06E-15	1.73E-13	24.41820864	KANK3	256949	NOT
0.391759921	5.067058266	4.592808635	6.05E-06	0.000501122	3.649723039	SSC5D	284297	NOT	0.755520842	23208	4.553029672	12.28420682	3.21E-29	2.70E-27	55.59297238	SYT11	UP	0.799840065	5.535165867	7.288423618	2.91E-12	2.42E-10	17.4096057	OLFML1	283298	UP	0.7448290762	4.5545872001	12.2693978221	3.66E-29	3.07E-27	55.4656408867	SYT11	23208	UP	-0.594540737	4.204645457	-8.302733463	2.07E-15	1.73E-13	24.4142269	SEMA3G	56920	DOWN
0.634657155	4.036456356	4.592336357	6.06E-06	0.000501122	3.647753018	HSPB6	126393	UP	0.588349073	126669	4.281775944	12.22884632	5.21E-29	4.32E-27	55.11588637	SHE	UP	0.841319724	7.454468851	7.28695047	2.94E-12	2.43E-10	17.40065252	IGFBP4	3487	UP	0.5346265314	7.5446831589	12.2154294601	5.85E-29	4.89E-27	55.0007785787	TXNDC15	79770	UP	0.38789101	4.390200403	8.289526082	2.27E-15	1.87E-13	24.32333704	RAD18	56852	NOT
0.445967746	5.253132967	4.580351394	6.40E-06	0.000524036	3.597819944	KCNJ8	3764	NOT	0.641911435	23166	5.127013255	12.21723512	5.76E-29	4.76E-27	55.01593519	STAB1	UP	0.897293758	4.557760176	7.281342883	3.04E-12	2.50E-10	17.36658333	INMT	11185	UP	0.5823821199	4.2919204331	12.2116806147	6.04E-29	5.02E-27	54.9685187053	SHE	126669	UP	-0.449084757	5.748335382	-8.288515349	2.28E-15	1.88E-13	24.31638546	ESAM	90952	NOT
0.455404498	5.28696089	4.579703876	6.42E-06	0.000524036	3.595125471	MPDZ	8777	NOT	1.087965851	187	6.720241181	12.21004759	6.13E-29	5.04E-27	54.95408332	APLNR	UP	0.759616679	4.931654704	7.279792777	3.07E-12	2.51E-10	17.35716877	TSHZ3	57616	UP	1.0823748844	6.7263484016	12.1914932856	7.20E-29	5.95E-27	54.7948711294	APLNR	187	UP	-0.335459714	7.989885353	-8.28776223	2.30E-15	1.88E-13	24.31120606	TERF2IP	54386	NOT
0.634064962	5.62729638	4.579090854	6.44E-06	0.000524036	3.592574858	SPON1	10418	UP	1.319417453	8404	9.773173786	12.19093991	7.24E-29	5.92E-27	54.78972604	SPARCL1	UP	1.093847521	7.721865041	7.27688723	3.13E-12	2.55E-10	17.33952566	SERPINF1	5176	UP	0.6321757194	5.1273300054	12.1860936771	7.55E-29	6.21E-27	54.7484448035	STAB1	23166	UP	-0.647014357	7.155983756	-8.280703395	2.41E-15	1.96E-13	24.26267598	GMFG	9535	DOWN
-0.567097064	8.334389546	-4.57575003	6.54E-06	0.000529341	3.578679932	GGH	8836	DOWN	0.80773338	80342	4.033894025	12.14118659	1.12E-28	9.03E-27	54.36226587	TRAF3IP3	UP	0.43412911	2.792338516	7.275847005	3.15E-12	2.55E-10	17.33321037	ZNF385D	79750	NOT	0.9789684466	4.4028178089	12.1340065515	1.19E-28	9.66E-27	54.3010326202	TLR8	51311	UP	-0.704179401	3.758570076	-8.278541522	2.45E-15	1.99E-13	24.24781852	DZIP1	22873	DOWN
0.42319289	4.315963786	4.569224819	6.73E-06	0.000542118	3.551566632	HPGDS	27306	NOT	0.979742918	51311	4.38818601	12.13286104	1.20E-28	9.66E-27	54.29080714	TLR8	UP	0.487193429	6.077286364	7.274264021	3.18E-12	2.56E-10	17.32360114	IL6ST	3572	UP	0.8022676442	4.0441921394	12.1189936687	1.35E-28	1.10E-26	54.1722246352	TRAF3IP3	80342	UP	0.29109513	5.926106892	8.273561373	2.54E-15	2.04E-13	24.21360245	NOP9	161424	NOT
0.393267227	6.500433787	4.567240683	6.79E-06	0.000542118	3.543329025	NR3C1	2908	NOT	0.748020282	3554	6.103725891	12.12348403	1.30E-28	1.04E-26	54.21034798	IL1R1	UP	1.767148595	6.566387613	7.270923011	3.25E-12	2.60E-10	17.30332484	CNN1	1264	UP	1.3032263551	9.7850990413	12.1126164908	1.43E-28	1.15E-26	54.1175296774	SPARCL1	8404	UP	0.467170551	9.661096066	8.273067214	2.55E-15	2.04E-13	24.2102081	CYC1	1537	NOT
0.359505966	7.150034111	4.567162385	6.79E-06	0.000542118	3.543004017	PECAM1	5175	NOT	0.684400607	23345	3.422797826	12.10517047	1.52E-28	1.22E-26	54.05328406	SYNE1	UP	0.58511092	5.633636406	7.263356588	3.40E-12	2.72E-10	17.25742863	GNB4	59345	UP	0.6724315613	3.4258735866	12.1076412052	1.49E-28	1.20E-26	54.0748666467	SYNE1	23345	UP	-0.910456644	8.051320238	-8.270530282	2.59E-15	2.07E-13	24.19278419	SERPING1	710	DOWN
0.4096318	8.174091699	4.565761779	6.84E-06	0.000542876	3.537191071	SLC40A1	30061	NOT	1.041433787	3684	5.3373385	12.05526811	2.35E-28	1.86E-26	53.62580847	ITGAM	UP	0.855902939	4.555896551	7.244747615	3.83E-12	3.04E-10	17.14469118	ZNF423	23090	UP	0.7427616174	6.1061620675	12.0947860442	1.67E-28	1.33E-26	53.9646677245	IL1R1	3554	UP	-0.671275785	5.41412656	-8.266076951	2.68E-15	2.13E-13	24.16220699	SH3RF3	344558	DOWN
-0.291662504	5.249175896	-4.563724874	6.90E-06	0.000545209	3.528740108	RAD51	5888	NOT	1.004445073	11010	6.330394915	12.0401939	2.68E-28	2.10E-26	53.49682554	GLIPR1	UP	1.209230276	4.399722424	7.238008338	3.99E-12	3.15E-10	17.10391239	MYOCD	93649	UP	1.0397213335	5.3504941651	12.0442756774	2.58E-28	2.05E-26	53.5321519238	ITGAM	3684	UP	-0.445315348	4.397671316	-8.256538081	2.86E-15	2.25E-13	24.09674931	TEK	7010	NOT
-0.321440194	4.859754458	-4.562279501	6.94E-06	0.000546106	3.522745391	E2F7	144455	NOT	1.107791409	84898	5.519618777	12.03978625	2.68E-28	2.10E-26	53.49333842	PLXDC2	UP	0.814181219	3.811994469	7.233952488	4.09E-12	3.22E-10	17.07938344	KCNMB1	3779	UP	1.1054918489	5.5273009077	12.0272956036	2.99E-28	2.36E-26	53.3869246946	PLXDC2	84898	UP	-0.524799645	4.442407649	-8.256533333	2.86E-15	2.25E-13	24.09671674	AKT3	10000	DOWN
-0.214571739	5.287424071	-4.560815774	6.99E-06	0.000547062	3.516676268	PGAM5	192111	NOT	0.659493927	6404	5.993980117	12.03718224	2.75E-28	2.14E-26	53.47106433	SELPLG	UP	0.966454091	5.636650122	7.229602726	4.21E-12	3.29E-10	17.05308756	MSRB3	253827	UP	0.6336845623	10.959701087	12.0259389267	3.03E-28	2.38E-26	53.3753250484	PSAP	5660	UP	-0.496701778	4.234402527	-8.256195863	2.87E-15	2.25E-13	24.09440189	MAP3K7CL	56911	DOWN
0.384220181	6.418916182	4.559041057	7.05E-06	0.000548799	3.50931999	PTPRM	5797	NOT	0.814535434	27253	6.03127245	12.03303772	2.85E-28	2.21E-26	53.43561733	PCDH17	UP	0.891130545	5.419960747	7.226927655	4.28E-12	3.33E-10	17.03692122	PPP1R16B	26051	UP	0.671470803	4.4320245467	12.0237822245	3.08E-28	2.41E-26	53.3568862924	CMKLR1	1240	UP	-0.63794634	5.947535256	-8.252187227	2.95E-15	2.30E-13	24.06690986	CHST15	51363	DOWN
0.241369492	3.332300482	4.555694523	7.15E-06	0.000552658	3.495455363	SIGLEC6	946	NOT	0.67540336	1240	4.425704509	12.02185006	3.14E-28	2.42E-26	53.33995809	CMKLR1	UP	0.954133392	3.749889731	7.214426876	4.62E-12	3.58E-10	16.96142985	ABI3BP	25890	UP	0.999083365	6.3420329245	12.0222836144	3.12E-28	2.43E-26	53.3440747305	GLIPR1	11010	UP	0.288062882	5.662683751	8.247204517	3.06E-15	2.37E-13	24.03275005	TRMU	55687	NOT
0.426298641	4.639760161	4.555356659	7.16E-06	0.000552658	3.494056101	CTSG	1511	NOT	0.632832973	5660	10.95724497	12.00653871	3.58E-28	2.75E-26	53.20910066	PSAP	UP	0.771414841	6.55663236	7.208899792	4.79E-12	3.69E-10	16.92808106	MAGEH1	28986	UP	0.6553169757	5.9983826081	12.020941835	3.16E-28	2.45E-26	53.3326044835	SELPLG	6404	UP	0.549261247	6.264170251	8.23423455	3.35E-15	2.58E-13	23.94389789	PKP2	5318	UP
-0.190394842	4.383122638	-4.55424693	7.20E-06	0.000552791	3.48946081	B3GNT4	79369	NOT	0.613373059	2078	4.084530415	11.99827112	3.84E-28	2.94E-26	53.13847172	ERG	UP	-0.582450087	5.652450412	-7.204113241	4.93E-12	3.79E-10	16.89921476	CHEK1	1111	DOWN	0.8116486906	6.0433826663	12.0139135909	3.36E-28	2.59E-26	53.2725321746	PCDH17	27253	UP	-0.817692848	6.723248615	-8.232315211	3.39E-15	2.59E-13	23.93075731	LTBP2	4053	DOWN
0.375490668	6.628171222	4.552799709	7.25E-06	0.000553776	3.483469491	TCF4	6925	NOT	1.00030068	3764	5.243845982	11.99670153	3.90E-28	2.96E-26	53.12506528	KCNJ8	UP	0.576526935	4.712544231	7.202446077	4.98E-12	3.81E-10	16.8891637	NRROS	375387	UP	0.5067874141	3.4090609037	11.9997294747	3.80E-28	2.91E-26	53.1513421667	SLC8A1	6546	UP	-0.667174011	5.626999731	-8.23198515	3.40E-15	2.59E-13	23.92849779	CHST11	50515	DOWN
-0.381291074	8.091354532	-4.550723977	7.31E-06	0.000556343	3.474879154	PRC1	9055	NOT	1.214589206	710	8.050282771	11.98979936	4.14E-28	3.13E-26	53.06612009	SERPING1	UP	0.551706302	5.729615348	7.19098036	5.35E-12	4.06E-10	16.82008255	GJA4	2701	UP	0.9950440846	5.2531329674	11.9939017681	3.99E-28	3.05E-26	53.101567527	KCNJ8	3764	UP	-0.753503896	6.109626062	-8.231705025	3.41E-15	2.59E-13	23.92658017	LY86	9450	DOWN
0.528153146	2.943363459	4.548684474	7.38E-06	0.000558841	3.466442133	SCRG1	11341	UP	0.964159376	117289	4.557185462	11.98657494	4.25E-28	3.20E-26	53.03858823	TAGAP	UP	0.647441833	5.184668317	7.190036988	5.38E-12	4.06E-10	16.81440212	ECM2	1842	UP	0.6086827356	4.089421872	11.9880130773	4.20E-28	3.19E-26	53.0512824864	ERG	2078	UP	-0.568798533	5.628365004	-8.231026381	3.42E-15	2.59E-13	23.92193463	EVL	51466	DOWN
0.355870047	6.191285704	4.537065439	7.78E-06	0.000581558	3.418440516	CBX7	23492	NOT	0.731975359	2113	6.804166661	11.96911699	4.94E-28	3.71E-26	52.88957746	ETS1	UP	0.54255154	3.355381358	7.189963925	5.39E-12	4.06E-10	16.8139622	BHLHE22	27319	UP	0.9601006581	4.5629590384	11.9790728133	4.54E-28	3.43E-26	52.9749594224	TAGAP	117289	UP	-0.76041363	5.633393432	-8.230627552	3.43E-15	2.59E-13	23.91920464	CLIC2	1193	DOWN
0.207315715	3.699022042	4.536367759	7.80E-06	0.000581558	3.415561664	POU6F1	5463	NOT	1.035264571	3683	5.342559789	11.96343814	5.19E-28	3.86E-26	52.84112622	ITGAL	UP	0.661147835	6.981430118	7.188839511	5.42E-12	4.07E-10	16.80719237	CCDC3	83643	UP	-0.3617270185	6.2070475186	-11.963372473	5.19E-28	3.91E-26	52.8409844695	NOL10	79954	NOT	-0.691492764	7.963976907	-8.228142874	3.50E-15	2.62E-13	23.90219898	AKR1B1	231	DOWN
0.254294393	4.813832467	4.536023943	7.81E-06	0.000581558	3.414143115	PTPRB	5787	NOT	0.729792185	10268	5.993094333	11.91489069	7.89E-28	5.84E-26	52.42732828	RAMP3	UP	0.856510827	4.770478812	7.183759867	5.60E-12	4.18E-10	16.77661821	CD1C	911	UP	1.2104886711	8.0513202376	11.9627909138	5.22E-28	3.92E-26	52.836023323	SERPING1	710	UP	-0.637677667	3.658468341	-8.224108935	3.60E-15	2.68E-13	23.87459728	LRCH2	57631	DOWN
-0.397626705	5.463505129	-4.535678574	7.83E-06	0.000581558	3.412718252	MCM10	55388	NOT	1.112123515	9510	6.413885394	11.90241362	8.78E-28	6.47E-26	52.32109613	ADAMTS1	UP	0.749504633	5.977305628	7.182689476	5.63E-12	4.19E-10	16.7701775	GLIPR2	152007	UP	0.7296647909	6.8081264904	11.9557783974	5.55E-28	4.14E-26	52.7762093077	ETS1	2113	UP	-0.379519831	5.987590608	-8.217439967	3.77E-15	2.80E-13	23.82898593	EVA1B	55194	NOT
-0.338762576	7.050980185	-4.533499995	7.90E-06	0.000584582	3.40373248	ATAD2	29028	NOT	0.869649226	146722	5.355342078	11.84126805	1.49E-27	1.09E-25	51.80118965	CD300LF	UP	0.660445331	6.551189656	7.181516695	5.68E-12	4.20E-10	16.76312145	TSC22D3	1831	UP	1.0272348998	5.3476302761	11.9416697732	6.26E-28	4.65E-26	52.6559138701	ITGAL	3683	UP	-0.550857343	6.60273095	-8.215488054	3.82E-15	2.83E-13	23.8156409	AP1S2	8905	DOWN
-0.093195162	3.154026404	-4.530906392	8.00E-06	0.000588725	3.393039895	GSX2	170825	NOT	0.598621772	7010	4.394812828	11.84096212	1.49E-27	1.09E-25	51.79859134	TEK	UP	0.431476376	2.494308701	7.178248603	5.79E-12	4.27E-10	16.74346317	ABCA9	10350	NOT	0.7248446785	5.9976537032	11.8890913142	9.85E-28	7.29E-26	52.2081493697	RAMP3	10268	UP	0.451086206	5.909913809	8.212922139	3.89E-15	2.86E-13	23.79810126	KDF1	126695	NOT
-0.195774371	5.260603736	-4.526789624	8.14E-06	0.000596962	3.376078948	GART	2618	NOT	1.199384328	5341	6.358024352	11.77651703	2.59E-27	1.87E-25	51.25190379	PLEK	UP	1.059966575	7.523955296	7.176291171	5.86E-12	4.30E-10	16.73169178	GPNMB	10457	UP	1.1043327253	6.4228767037	11.8671671129	1.19E-27	8.76E-26	52.0216929633	ADAMTS1	9510	UP	0.345670808	6.312074778	8.212116332	3.91E-15	2.87E-13	23.79259383	NOP16	51491	NOT
0.226226428	7.532148574	4.525230592	8.20E-06	0.000598433	3.369659364	CHURC1	91612	NOT	0.749432528	1378	3.28698655	11.77060854	2.72E-27	1.96E-25	51.20184777	CR1	UP	0.798459406	6.323798291	7.168577624	6.15E-12	4.49E-10	16.68532665	EFEMP2	30008	UP	0.869183351	5.3709650599	11.8413600352	1.48E-27	1.09E-25	51.802406187	CD300LF	146722	UP	-0.95862104	7.628743609	-8.211555614	3.93E-15	2.87E-13	23.78876173	SERPINF1	5176	DOWN
0.696041708	3.396419304	4.523514909	8.26E-06	0.000600339	3.362597011	MAMDC2	256691	UP	0.90298891	5294	4.218254527	11.76808724	2.78E-27	2.00E-25	51.18049098	PIK3CG	UP	1.086938175	5.03770299	7.167751396	6.18E-12	4.49E-10	16.68036236	COLEC12	81035	UP	0.587581395	4.3976713164	11.8136843199	1.88E-27	1.37E-25	51.5674731064	TEK	7010	UP	-0.503113186	5.708799474	-8.207096733	4.05E-15	2.94E-13	23.75829481	UTRN	7402	DOWN
0.318832416	7.071200318	4.51254886	8.68E-06	0.000626659	3.317513126	PLVAP	83483	NOT	0.933492831	51705	5.5834485	11.7649063	2.86E-27	2.04E-25	51.15354959	EMCN	UP	0.613613392	4.55701441	7.158469454	6.55E-12	4.74E-10	16.62462037	RHOJ	57381	UP	0.5233036142	5.596360099	11.7687422785	2.77E-27	2.01E-25	51.1864845026	ABI3	51225	UP	-0.601111109	3.441834717	-8.190087983	4.56E-15	3.30E-13	23.6421799	THSD7A	221981	DOWN
0.537076435	6.048345747	4.5119124	8.70E-06	0.000626659	3.314899482	NDN	4692	UP	0.78804763	2791	5.671440271	11.75829043	3.03E-27	2.14E-25	51.0975259	GNG11	UP	0.92102476	5.598955464	7.14891636	6.95E-12	5.00E-10	16.56730263	PLXDC2	84898	UP	1.1977250863	6.3682426508	11.7681897665	2.78E-27	2.01E-25	51.1818046574	PLEK	5341	UP	-0.851825238	5.943473475	-8.183174077	4.79E-15	3.45E-13	23.59502717	CFL2	1073	DOWN
-0.341030412	6.219415712	-4.509897601	8.78E-06	0.000629521	3.306627805	CENPA	1058	NOT	0.812927333	57705	3.892382837	11.74532634	3.38E-27	2.38E-25	50.98778548	WDFY4	UP	-0.753006285	5.419147965	-7.145943678	7.08E-12	5.08E-10	16.54947769	MCM10	55388	DOWN	0.748009936	3.2972398475	11.7640388782	2.88E-27	2.07E-25	51.146649224	CR1	1378	UP	-0.552235855	4.400017349	-8.169373142	5.28E-15	3.78E-13	23.5009863	GIMAP1	170575	DOWN
-0.393284328	5.939316795	-4.503662663	9.03E-06	0.000642313	3.281051324	CDCA2	157313	NOT	0.719570688	64926	5.353344558	11.73603048	3.66E-27	2.56E-25	50.90912948	RASAL3	UP	1.105638653	7.713993248	7.144038288	7.16E-12	5.11E-10	16.53805523	CD52	1043	UP	0.9003200271	4.2264315822	11.7610267548	2.96E-27	2.12E-25	51.1211418512	PIK3CG	5294	UP	0.863181627	4.265242336	8.15990233	5.64E-15	4.02E-13	23.43651405	HOXA11	3207	UP
-0.433412156	7.023866005	-4.503410208	9.04E-06	0.000642313	3.280016384	TTK	7272	NOT	0.86195954	84969	4.465087215	11.73086962	3.83E-27	2.66E-25	50.86547324	TOX2	UP	0.940402854	5.307235327	7.141024756	7.30E-12	5.19E-10	16.51999399	CPED1	79974	UP	0.7859050272	5.6772204841	11.7469399612	3.34E-27	2.38E-25	51.0018899195	GNG11	2791	UP	-0.501763776	5.987527391	-8.153472838	5.90E-15	4.19E-13	23.39277464	TSPAN4	7106	DOWN
0.567458296	2.988830055	4.50174063	9.11E-06	0.000644283	3.273173251	ANGPTL1	9068	UP	0.63176682	23533	3.966104304	11.62896894	9.14E-27	6.25E-25	50.00524494	PIK3R5	UP	0.82718856	5.889267436	7.128858174	7.87E-12	5.57E-10	16.44712928	TNS1	7145	UP	0.5497534925	6.2336964184	11.7412188251	3.50E-27	2.48E-25	50.9534756473	CSGALNACT2	55454	UP	-0.513224309	4.07939443	-8.14808627	6.12E-15	4.33E-13	23.35614834	SOX17	64321	DOWN
0.193708987	3.636610597	4.498726274	9.23E-06	0.000647965	3.260823967	FAM110D	79927	NOT	0.674669445	84329	5.624021986	11.62894659	9.14E-27	6.25E-25	50.00505662	HVCN1	UP	0.6559441	6.967891957	7.127052531	7.96E-12	5.61E-10	16.43632282	AIF1	199	UP	0.9296256266	5.5950850489	11.7408286482	3.51E-27	2.48E-25	50.9501742137	EMCN	51705	UP	0.372521208	7.759941256	8.144754857	6.27E-15	4.41E-13	23.33350448	HSPD1	3329	NOT
0.491673594	5.58849554	4.497844368	9.27E-06	0.000647965	3.257212342	MSRB3	253827	UP	0.776378119	10148	4.551346642	11.62431237	9.51E-27	6.47E-25	49.96601549	EBI3	UP	0.579567335	3.58738714	7.126068177	8.01E-12	5.62E-10	16.43043245	CX3CR1	1524	UP	0.8081720977	3.8994630542	11.7405533892	3.52E-27	2.48E-25	50.9478451728	WDFY4	57705	UP	0.418544948	7.103474229	8.13413397	6.75E-15	4.73E-13	23.2613559	PAICS	10606	NOT
0.321916725	7.737388399	4.497538176	9.28E-06	0.000647965	3.25595856	RRAS	6237	NOT	0.658687271	124460	4.291106212	11.62277372	9.63E-27	6.51E-25	49.95305471	SNX20	UP	-0.504297328	5.41086812	-7.123483755	8.14E-12	5.68E-10	16.41496998	RTKN	6242	DOWN	0.4684549564	7.1500232752	11.7302309942	3.85E-27	2.70E-25	50.8605220973	GNAI2	2771	NOT	-0.352253868	7.150023275	-8.130348273	6.93E-15	4.84E-13	23.23565494	GNAI2	2771	NOT
-0.170887568	6.164869877	-4.494287199	9.41E-06	0.000654587	3.242651252	DNAJC11	55735	NOT	0.738817359	8832	4.365786141	11.62254345	9.65E-27	6.51E-25	49.95111506	CD84	UP	0.55969447	3.385635274	7.118039837	8.42E-12	5.85E-10	16.38241213	FAM13C	220965	UP	0.8613472878	4.472015589	11.7261395857	3.99E-27	2.78E-25	50.825919962	TOX2	84969	UP	-0.569511119	6.502244144	-8.119934296	7.45E-15	5.18E-13	23.16499718	TSC22D3	1831	DOWN
0.375646327	8.062643667	4.490610125	9.57E-06	0.000662536	3.227610109	VIM	7431	NOT	0.659424933	64174	4.076843591	11.61684978	1.01E-26	6.81E-25	49.9031615	DPEP2	UP	0.751171774	6.208764212	7.116155191	8.51E-12	5.89E-10	16.37114489	MS4A6A	64231	UP	0.5019122652	5.8479210018	11.7163243724	4.33E-27	3.01E-25	50.7429319667	STK10	6793	UP	-0.460993692	4.631573853	-8.116261706	7.65E-15	5.29E-13	23.14009386	MAF	4094	NOT
0.242404814	4.061802729	4.485018929	9.81E-06	0.000676313	3.204760213	HSPB2	3316	NOT	1.26642334	3290	5.024942293	11.54519831	1.86E-26	1.24E-24	49.30060678	HSD11B1	UP	0.938422224	7.134681043	7.107262513	9.00E-12	6.20E-10	16.3180088	LTBP1	4052	UP	0.7114474816	5.3606526172	11.7158821041	4.35E-27	3.01E-25	50.7391932998	RASAL3	64926	UP	0.713984373	9.414874271	8.110274691	7.97E-15	5.49E-13	23.09951334	CLDN7	1366	UP
0.510185518	5.99703163	4.483072207	9.90E-06	0.000679294	3.196810364	ARMCX1	51309	UP	0.868248027	50515	5.617896685	11.54429599	1.88E-26	1.25E-24	49.29302956	CHST11	UP	0.749475608	4.485564104	7.097769512	9.54E-12	6.55E-10	16.26133705	TCF21	6943	UP	0.7744154512	4.560317393	11.6263334111	9.34E-27	6.44E-25	49.9835054361	EBI3	10148	UP	0.435717656	4.796183815	8.105138793	8.26E-15	5.67E-13	23.06471817	SIAE	54414	NOT
-0.303760257	3.217666715	-4.481972996	9.94E-06	0.000679737	3.192322866	RTKN2	219790	NOT	0.721415393	3791	6.138992542	11.53442598	2.04E-26	1.35E-24	49.21016367	KDR	UP	0.826052488	5.676665678	7.096331904	9.62E-12	6.58E-10	16.25275939	CD48	962	UP	0.6727503173	5.6381078194	11.6201387357	9.85E-27	6.76E-25	49.9313259699	HVCN1	84329	UP	-0.655134631	3.342156748	-8.103891726	8.33E-15	5.70E-13	23.0562717	EPHA3	2042	DOWN
-0.345883699	6.334287753	-4.48024862	1.00E-05	0.000680353	3.185285118	ESPL1	9700	NOT	0.990303242	7846	9.39196517	11.50310101	2.66E-26	1.75E-24	48.94738294	TUBA1A	UP	0.930215274	7.306248881	7.092570925	9.85E-12	6.70E-10	16.23032482	TGFB1I1	7041	UP	-0.5907017087	5.909913809	-11.6190057394	9.94E-27	6.80E-25	49.9217837869	KDF1	126695	DOWN	-0.570566569	6.953709799	-8.097997949	8.68E-15	5.91E-13	23.01636488	CCDC3	83643	DOWN
0.323943429	4.913505828	4.479875432	1.00E-05	0.000680353	3.183762329	CLIP3	25999	NOT	1.246333969	5176	7.619755548	11.50066712	2.72E-26	1.78E-24	48.92697912	SERPINF1	UP	1.080040977	7.669560613	7.088616619	1.01E-11	6.84E-10	16.20674605	FGL2	10875	UP	0.628195914	3.9728381686	11.6153951678	1.03E-26	6.98E-25	49.8913780794	PIK3R5	23533	UP	-0.663507778	4.123103921	-8.082371747	9.68E-15	6.56E-13	22.91065642	STON1	11037	DOWN
0.537897109	3.769885224	4.475491665	1.02E-05	0.000689564	3.165882913	SLIT2	9353	UP	1.024836481	50856	5.632973483	11.49932479	2.75E-26	1.80E-24	48.91572693	CLEC4A	UP	0.637357559	3.395201832	7.087428667	1.02E-11	6.86E-10	16.19966432	RUNX1T1	862	UP	0.7342228849	4.3718511827	11.6145872515	1.03E-26	7.00E-25	49.884574958	CD84	8832	UP	0.482253507	6.224041051	8.081124393	9.76E-15	6.59E-13	22.90222436	GPSM2	29899	NOT
0.344633037	6.691886797	4.474964598	1.03E-05	0.000689564	3.163734297	VWF	7450	NOT	1.162753825	57823	5.488749469	11.478628	3.28E-26	2.12E-24	48.74231107	SLAMF7	UP	0.526192418	5.803748615	7.084210704	1.04E-11	6.97E-10	16.1804853	IL3RA	3563	UP	0.6586467376	4.0879258545	11.6119745385	1.06E-26	7.13E-25	49.862575874	DPEP2	64174	UP	0.532786066	9.436404376	8.074911011	1.02E-14	6.85E-13	22.8602355	GSKIP	51527	UP
0.443422248	3.571946108	4.470489614	1.05E-05	0.000696648	3.14550084	RNF150	57484	NOT	0.634124122	10184	7.414265795	11.47808381	3.29E-26	2.12E-24	48.73775334	LHFPL2	UP	1.109602779	5.778557415	7.080876933	1.06E-11	7.09E-10	16.16062253	FBLN1	2192	UP	0.6520541353	4.3002396614	11.5936011566	1.23E-26	8.30E-25	49.7079350226	SNX20	124460	UP	-0.612251156	6.204749687	-8.071369625	1.04E-14	6.99E-13	22.83631344	BASP1	10409	DOWN
0.478946554	3.641379287	4.470244901	1.05E-05	0.000696648	3.144504216	PGM5	5239	NOT	1.042411266	5919	7.86924561	11.4645079	3.69E-26	2.37E-24	48.62408329	RARRES2	UP	0.58466925	2.660754789	7.076510403	1.09E-11	7.25E-10	16.13461647	RNF180	285671	UP	1.2664770563	5.0384538102	11.5392846387	1.96E-26	1.31E-24	49.2514277534	HSD11B1	3290	UP	0.739916138	5.848544703	8.070746479	1.05E-14	6.99E-13	22.83210484	FAM83B	222584	UP
-0.190935654	5.33906093	-4.469866276	1.05E-05	0.000696648	3.142962316	INTS7	25896	NOT	1.040381498	28755	7.360341573	11.44441119	4.38E-26	2.79E-24	48.45592944	TRAC	UP	-0.643018568	5.646734433	-7.070549149	1.13E-11	7.49E-10	16.09913081	CENPF	1063	DOWN	0.8675553313	5.6269997313	11.5383556379	1.97E-26	1.32E-24	49.243628406	CHST11	50515	UP	0.507925061	6.948865791	8.059126203	1.14E-14	7.55E-13	22.75366494	MIPEP	4285	UP
0.202146158	6.040137407	4.468331936	1.06E-05	0.000698536	3.13671512	FOXN3	1112	NOT	0.984905712	728	5.730023976	11.43741784	4.65E-26	2.95E-24	48.39744652	C5AR1	UP	0.573265265	4.742077235	7.062867141	1.18E-11	7.82E-10	16.05343305	TTC28	23331	UP	0.5376699284	8.8346719158	11.5368989737	2.00E-26	1.33E-24	49.2313996845	PNRC1	10957	UP	0.478006042	4.300001659	8.054678996	1.17E-14	7.75E-13	22.72366577	CDC25C	995	NOT
-0.141518015	4.818892059	-4.460884582	1.09E-05	0.000716828	3.106419726	EYA3	2140	NOT	1.036724652	1634	7.02572824	11.43652781	4.68E-26	2.96E-24	48.3900047	DCN	UP	0.699155666	3.027248581	7.059594018	1.21E-11	7.93E-10	16.03397294	MS4A2	2206	UP	0.716938332	6.1466409393	11.5067218189	2.58E-26	1.71E-24	48.978221153	KDR	3791	UP	-1.113498847	4.81845724	-8.053823106	1.18E-14	7.77E-13	22.71789357	CYP1B1	1545	DOWN
-0.359266555	5.912442493	-4.460652803	1.09E-05	0.000716828	3.105477586	CKAP2L	150468	NOT	0.807315787	7409	5.105952246	11.41003319	5.86E-26	3.68E-24	48.16859843	VAV1	UP	0.291081644	2.038191958	7.059257266	1.21E-11	7.93E-10	16.03197116	KRT222	125113	NOT	1.0259430067	5.6481043698	11.5000919051	2.73E-26	1.80E-24	48.9226386932	CLEC4A	50856	UP	-0.743416639	5.473207772	-8.049804887	1.21E-14	7.96E-13	22.69080003	FXYD6	53826	DOWN
-0.135769326	5.516928171	-4.459226184	1.10E-05	0.000718455	3.099679595	ELP6	54859	NOT	0.742637923	79772	4.740246096	11.408898	5.91E-26	3.70E-24	48.15911733	MCTP1	UP	1.075946939	7.735845634	7.052919104	1.26E-11	8.21E-10	15.99430743	CCL2	6347	UP	1.2451099869	7.6287436095	11.4873380556	3.04E-26	2.00E-24	48.8157571579	SERPINF1	5176	UP	-0.837913361	5.033401948	-8.047761883	1.23E-14	8.04E-13	22.6770283	EML1	2009	DOWN
-0.173118014	6.576291742	-4.456119598	1.12E-05	0.000725461	3.087059684	RANGAP1	5905	NOT	1.086333845	241	7.918888879	11.3993263	6.41E-26	3.98E-24	48.07919257	ALOX5AP	UP	0.839828947	9.474226973	7.049281907	1.29E-11	8.35E-10	15.97270462	TUBA1A	7846	UP	1.1594289297	5.4957591227	11.4694760811	3.54E-26	2.30E-24	48.6661597856	SLAMF7	57823	UP	-0.83725535	7.328412825	-8.045355772	1.25E-14	8.14E-13	22.66081199	VCAM1	7412	DOWN
-0.391864255	5.151670441	-4.451715285	1.14E-05	0.000736752	3.069181443	GRHL1	29841	NOT	0.964511605	5142	5.091852475	11.39430292	6.69E-26	4.13E-24	48.03725932	PDE4B	UP	0.655146522	6.362903978	7.049010231	1.29E-11	8.35E-10	15.97109134	SH3BP5	9467	UP	0.9782750647	9.4067218699	11.4658132783	3.65E-26	2.37E-24	48.6354964166	TUBA1A	7846	UP	-0.73958441	6.007289337	-8.038355017	1.31E-14	8.47E-13	22.61364854	EDNRB	1910	DOWN
0.396155901	4.290563884	4.449688132	1.15E-05	0.000739526	3.060958004	LRRN4CL	221091	NOT	0.747501211	83716	6.288366355	11.38496252	7.24E-26	4.46E-24	47.95931216	CRISPLD2	UP	-0.530601129	4.978078693	-7.040740077	1.36E-11	8.72E-10	15.92200209	TBC1D31	93594	DOWN	0.6327015819	7.4282393891	11.4628780531	3.74E-26	2.42E-24	48.6109272752	LHFPL2	10184	UP	-0.657802541	5.070265535	-8.031977664	1.37E-14	8.82E-13	22.57070961	MAN1C1	57134	DOWN
-0.379022767	6.496051942	-4.449058262	1.15E-05	0.000739526	3.058403524	NCAPH	23397	NOT	1.047533894	3702	5.035724595	11.37707676	7.73E-26	4.75E-24	47.89352758	ITK	UP	0.705973915	4.989033526	7.040462795	1.36E-11	8.72E-10	15.92035693	PAPLN	89932	UP	0.4242012933	5.9157175029	11.4556719498	3.98E-26	2.56E-24	48.5506213314	MOB3A	126308	NOT	-0.753537656	5.313855955	-8.031384621	1.38E-14	8.82E-13	22.56671783	DDR2	4921	DOWN
-0.162163903	4.318907506	-4.445413246	1.17E-05	0.000748408	3.04362726	POLR3B	55703	NOT	0.842357745	2268	5.499832308	11.32265744	1.22E-25	7.48E-24	47.44013458	FGR	UP	0.747138175	5.153322342	7.040035132	1.36E-11	8.72E-10	15.91781962	FAM49A	81553	UP	1.0403893566	7.8787258016	11.4457123026	4.33E-26	2.77E-24	48.4673006424	RARRES2	5919	UP	-0.739412405	6.647347001	-8.029133145	1.40E-14	8.93E-13	22.55156498	SDC2	6383	DOWN
-0.301471251	5.432633064	-4.444559136	1.17E-05	0.000748408	3.040166408	RAD54L	8438	NOT	0.849439267	83706	6.052635929	11.3201732	1.25E-25	7.61E-24	47.41946174	FERMT3	UP	0.73975474	4.217174431	7.034865451	1.41E-11	8.96E-10	15.88715672	KLHL6	89857	UP	0.9842271948	5.7363996918	11.4286833247	5.00E-26	3.19E-24	48.3249170828	C5AR1	728	UP	-0.409015259	4.582577602	-8.02704749	1.42E-14	9.02E-13	22.53753076	SCN1B	6324	NOT
-0.394986163	6.963179054	-4.442589416	1.18E-05	0.000750813	3.032187367	MAD2L1	4085	NOT	0.738910956	1831	6.49888801	11.28869105	1.63E-25	9.88E-24	47.15766511	TSC22D3	UP	0.816935028	6.692595585	7.033657816	1.42E-11	8.99E-10	15.87999617	CALD1	800	UP	0.4878589183	4.0391154327	11.4224820778	5.27E-26	3.35E-24	48.2730913801	CD33	945	UP	-0.951594625	6.171173171	-8.024591541	1.44E-14	9.14E-13	22.5210081	PRKAR2B	5577	DOWN
0.58311037	4.478014061	4.441461838	1.19E-05	0.000750813	3.027621136	RERG	85004	UP	0.620858698	5452	4.797535302	11.28051293	1.74E-25	1.05E-23	47.08971472	POU2F2	UP	0.69410023	3.578330102	7.025595785	1.49E-11	9.41E-10	15.83221546	ADAMTS8	11095	UP	1.0341201472	7.3621314281	11.4216812337	5.31E-26	3.36E-24	48.2663994377	TRAC	28755	UP	0.686446021	8.910001291	8.019835642	1.49E-14	9.41E-13	22.48902222	MISP	126353	UP
0.438618665	6.109626062	4.441167114	1.19E-05	0.000750813	3.026427794	LY86	9450	NOT	0.764192521	374403	5.207387465	11.27428637	1.84E-25	1.11E-23	47.03799521	TBC1D10C	UP	0.652466334	4.765130527	7.023528461	1.51E-11	9.48E-10	15.81996943	FAM107A	11170	UP	1.0314191693	7.0301691222	11.4112721576	5.79E-26	3.65E-24	48.1794399157	DCN	1634	UP	-0.395642006	5.909873194	-8.007064041	1.63E-14	1.02E-12	22.40319169	OSTM1	28962	NOT
0.386653483	4.725368394	4.430818129	1.25E-05	0.000782762	2.984569431	DAAM2	23500	NOT	0.918071846	4162	7.641171699	11.2585428	2.10E-25	1.26E-23	46.90728539	MCAM	UP	0.649567053	5.679309824	7.023184702	1.51E-11	9.48E-10	15.81793338	EVL	51466	UP	0.8055830891	5.1154731691	11.4103460812	5.84E-26	3.67E-24	48.1717050766	VAV1	7409	UP	0.480231071	7.205960924	7.980762671	1.95E-14	1.22E-12	22.22673467	LMNB2	84823	NOT
-0.249303985	4.551057026	-4.42553181	1.28E-05	0.00079807	2.963221578	KDM1B	221656	NOT	0.664087915	5293	5.107037755	11.22737263	2.72E-25	1.63E-23	46.64875466	PIK3CD	UP	1.18651612	5.301124279	7.018539001	1.55E-11	9.71E-10	15.79042429	LMOD1	25802	UP	0.7405390232	4.7537894157	11.4018235274	6.28E-26	3.93E-24	48.1005361659	MCTP1	79772	UP	-0.785150989	6.007407224	-7.97912413	1.98E-14	1.23E-12	22.21575499	CDH11	1009	DOWN
0.413200532	6.533711162	4.422675693	1.29E-05	0.000805037	2.951697129	MAGEH1	28986	NOT	0.878420041	1284	8.514119841	11.22319816	2.82E-25	1.68E-23	46.61415692	COL4A2	UP	-0.677686864	6.418410097	-7.016334769	1.57E-11	9.81E-10	15.77737664	SKA3	221150	DOWN	0.5302995164	4.7140282328	11.3995616287	6.40E-26	3.99E-24	48.0816519966	KANK3	256949	UP	-1.00947271	6.52871868	-7.969719933	2.11E-14	1.31E-12	22.15276882	MFAP4	4239	DOWN
0.218207482	5.602390953	4.421299769	1.30E-05	0.000806812	2.946147639	TMEM204	79652	NOT	0.637893929	7454	5.991385397	11.2199241	2.90E-25	1.72E-23	46.58702608	WAS	UP	0.788269704	5.519626489	7.012353944	1.61E-11	1.00E-09	15.75382003	NCKAP1L	3071	UP	1.0861509658	7.9344624507	11.3930356696	6.76E-26	4.20E-24	48.027177796	ALOX5AP	241	UP	-0.554767412	6.748156546	-7.967833132	2.14E-14	1.32E-12	22.14013789	NID1	4811	DOWN
-0.208227884	4.264781358	-4.419304149	1.31E-05	0.000810803	2.938101483	LIN54	132660	NOT	1.416885544	5730	6.872793756	11.21340386	3.06E-25	1.80E-23	46.53300661	PTGDS	UP	0.951795171	3.368252168	6.997559095	1.77E-11	1.09E-09	15.66635428	GAPT	202309	UP	0.9622203443	5.1009376368	11.3852987299	7.22E-26	4.46E-24	47.962614063	PDE4B	5142	UP	0.466926254	7.797517692	7.96652924	2.16E-14	1.33E-12	22.13141038	NDC1	55706	NOT
-0.348264593	6.463664405	-4.417847567	1.32E-05	0.000812899	2.932230722	SKA3	221150	NOT	0.698887342	2534	6.010976878	11.20595544	3.26E-25	1.91E-23	46.4713158	FYN	UP	0.695375971	4.214058786	6.996264297	1.78E-11	1.10E-09	15.65870578	TLR7	51284	UP	1.0448837208	5.05163622	11.3610756514	8.85E-26	5.45E-24	47.7606085987	ITK	3702	UP	-0.932259122	6.143224285	-7.965717812	2.17E-14	1.33E-12	22.12597964	NR2F1	7025	DOWN
-0.355929482	5.0334776	-4.411296161	1.36E-05	0.00083338	2.905846635	ARHGAP11A	9824	NOT	0.844307692	971	4.448103274	11.19326719	3.63E-25	2.12E-23	46.36627192	CD72	UP	-0.709057293	6.774629871	-6.993479051	1.81E-11	1.11E-09	15.64225648	KIF2C	11004	DOWN	0.7388851119	6.292024905	11.3575268766	9.12E-26	5.60E-24	47.731030975	CRISPLD2	83716	UP	-0.483450629	4.577654233	-7.963262532	2.20E-14	1.35E-12	22.10954926	GIMAP8	155038	NOT
-0.26821757	4.522931074	-4.409670576	1.37E-05	0.00083338	2.89930543	BUB1	699	NOT	0.606733293	128077	5.654693432	11.16697908	4.52E-25	2.63E-23	46.14881961	LIX1L	UP	-0.738183873	5.700128908	-6.982219998	1.94E-11	1.19E-09	15.57580934	EXO1	9156	DOWN	0.841896462	5.5108126987	11.3199703489	1.25E-25	7.65E-24	47.4182790314	FGR	2268	UP	-0.44914614	6.396615998	-7.962354054	2.22E-14	1.35E-12	22.10347075	CCDC50	152137	NOT
0.226112448	5.849012632	4.409584463	1.37E-05	0.00083338	2.89895898	CYGB	114757	NOT	0.634627554	8728	4.757224321	11.16215026	4.70E-25	2.73E-23	46.10890291	ADAM19	UP	0.602432195	4.623688954	6.98040945	1.96E-11	1.19E-09	15.56513119	SYT11	23208	UP	0.8482630234	6.0574783837	11.3160800014	1.29E-25	7.88E-24	47.3859101094	FERMT3	83706	UP	-0.435160576	6.128015671	-7.947136091	2.46E-14	1.49E-12	22.0017212	CD34	947	NOT
0.341014838	4.204645457	4.406000577	1.39E-05	0.000843392	2.884545616	SEMA3G	56920	NOT	0.911369943	3956	10.62395956	11.15576287	4.96E-25	2.86E-23	46.05611546	LGALS1	UP	0.988329269	5.628479321	6.972589938	2.06E-11	1.25E-09	15.51903631	DPYSL3	1809	UP	0.736779606	6.5022441441	11.2794664972	1.76E-25	1.07E-23	47.0815324544	TSC22D3	1831	UP	-0.650677887	5.902136518	-7.945736189	2.49E-14	1.50E-12	21.99236807	GLIPR2	152007	DOWN
0.444384115	5.313855955	4.404761079	1.40E-05	0.000844816	2.879563145	DDR2	4921	NOT	0.987909989	4222	5.141540305	11.14461634	5.45E-25	3.13E-23	45.96403194	MEOX1	UP	0.271298267	3.09524747	6.969300637	2.10E-11	1.27E-09	15.49965733	MAPK10	5602	NOT	0.6177616391	4.8032301585	11.2695314279	1.91E-25	1.16E-23	46.9990204253	POU2F2	5452	UP	-0.494661779	7.378439399	-7.943903453	2.52E-14	1.52E-12	21.98012479	ARHGDIB	397	DOWN
0.284928508	5.744941049	4.401666896	1.42E-05	0.000853147	2.867130778	RFTN1	23180	NOT	1.147109707	26040	4.543954333	11.13975501	5.67E-25	3.25E-23	45.92388556	SETBP1	UP	0.599174446	6.425812191	6.966961347	2.13E-11	1.28E-09	15.48587932	TNFAIP8	25816	UP	0.75816302	5.2195005491	11.2582775085	2.10E-25	1.27E-23	46.9055969966	TBC1D10C	374403	UP	-0.638664228	3.706609892	-7.937969202	2.62E-14	1.57E-12	21.94049557	TRPC1	7220	DOWN
-0.192535753	6.358633198	-4.397928553	1.44E-05	0.000863996	2.852120609	NUP43	348995	NOT	0.81956937	5797	6.407020201	11.1389726	5.71E-25	3.26E-23	45.91742499	PTPRM	UP	0.568869331	4.147164489	6.962783531	2.18E-11	1.31E-09	15.4612809	DPEP2	64174	UP	0.9134731517	7.6495661323	11.2393066921	2.47E-25	1.48E-23	46.7482132356	MCAM	4162	UP	-0.369621744	4.072630071	-7.935329953	2.67E-14	1.60E-12	21.92287719	FRMD4A	55691	NOT
0.614710653	5.404995247	4.394949535	1.46E-05	0.00087009	2.840167438	MRGPRF	116535	UP	1.025386868	11326	6.138853002	11.13776455	5.77E-25	3.28E-23	45.90745019	VSIG4	UP	0.780211038	6.776924789	6.962258861	2.19E-11	1.31E-09	15.45819245	APOLD1	81575	UP	1.4133534527	6.880770372	11.2006843416	3.41E-25	2.04E-23	46.4281912274	PTGDS	5730	UP	-0.978203565	5.713679404	-7.934860412	2.68E-14	1.60E-12	21.91974318	FBLN1	2192	DOWN
-0.353396152	7.042450877	-4.39463116	1.46E-05	0.00087009	2.838890403	NDC80	10403	NOT	0.580275499	11025	5.420077814	11.13043724	6.13E-25	3.47E-23	45.84696029	LILRB3	UP	0.721607029	5.30081359	6.962022569	2.19E-11	1.31E-09	15.45680159	ELMO1	9844	UP	0.8446051833	4.4589291274	11.1999785327	3.43E-25	2.04E-23	46.4223478664	CD72	971	UP	-0.525171795	4.194378581	-7.915580649	3.06E-14	1.81E-12	21.7911701	RASGRP2	10235	DOWN
-0.384049168	5.745691063	-4.3932711	1.47E-05	0.000872068	2.833435987	EXO1	9156	NOT	0.589576692	57514	4.097528658	11.12083245	6.65E-25	3.75E-23	45.76769818	ARHGAP31	UP	0.667658374	3.150842678	6.957887545	2.25E-11	1.33E-09	15.43246735	ANK2	287	UP	0.6589118967	5.1120364487	11.1998729867	3.43E-25	2.04E-23	46.4214740701	PIK3CD	5293	UP	-0.682896363	6.734537804	-7.914808585	3.07E-14	1.82E-12	21.78602591	PBX3	5090	DOWN
0.222892444	4.256716119	4.387087349	1.51E-05	0.000892657	2.808655575	HSPA12B	116835	NOT	0.582557533	7462	5.015990144	11.11274479	7.11E-25	4.00E-23	45.70098178	LAT2	UP	0.92170338	6.869867505	6.954533525	2.30E-11	1.36E-09	15.41273681	CYTIP	9595	UP	0.6319525213	5.9975210574	11.19818194	3.48E-25	2.06E-23	46.4074747516	WAS	7454	UP	-0.665400607	4.178996589	-7.91150225	3.14E-14	1.85E-12	21.76400007	CCDC102B	79839	DOWN
0.389381516	4.969030748	4.385882831	1.52E-05	0.000894096	2.803832292	FBXL7	23194	NOT	1.121645803	58494	4.859706807	11.11241105	7.13E-25	4.00E-23	45.6982292	JAM2	UP	0.435560511	3.94008092	6.948561327	2.38E-11	1.40E-09	15.37762122	RECK	8434	NOT	0.8738669149	8.5156320835	11.1904548471	3.71E-25	2.19E-23	46.3435190047	COL4A2	1284	UP	-0.812946569	6.558104909	-7.901495415	3.37E-14	1.98E-12	21.69737674	GIMAP7	168537	DOWN
0.261674375	3.374741675	4.384049119	1.53E-05	0.000896308	2.796491786	SVEP1	79987	NOT	0.853946519	57616	4.864124273	11.09070359	8.54E-25	4.77E-23	45.51928048	TSHZ3	UP	0.679495218	5.246673723	6.947828278	2.39E-11	1.40E-09	15.37331248	S1PR3	1903	UP	0.697185559	6.0193843051	11.1838229254	3.92E-25	2.30E-23	46.2886447432	FYN	2534	UP	0.654839358	6.963179054	7.896220951	3.49E-14	2.04E-12	21.66228428	MAD2L1	4085	UP
-0.365425715	4.543210584	-4.382885048	1.54E-05	0.000896308	2.791833334	RAC3	5881	NOT	0.819640758	29992	4.940321568	11.0858594	8.90E-25	4.95E-23	45.47936997	PILRA	UP	-0.358295989	4.340616882	-6.945563738	2.42E-11	1.42E-09	15.36000397	CCDC120	90060	NOT	0.5142175291	5.9098731936	11.1700417636	4.40E-25	2.58E-23	46.1746659565	OSTM1	28962	UP	-0.402697668	2.914679213	-7.896047754	3.49E-14	2.04E-12	21.66113223	FHL5	9457	NOT
0.372428932	6.071437828	4.382827809	1.54E-05	0.000896308	2.791604298	TPM2	7169	NOT	1.04986224	202309	3.269371917	11.06995769	1.02E-24	5.63E-23	45.34841824	GAPT	UP	0.695383936	5.624929664	6.944548097	2.44E-11	1.42E-09	15.35403613	MDFIC	29969	UP	0.5524742578	4.4652492177	11.1588389979	4.84E-25	2.82E-23	46.0820621216	DOCK4	9732	UP	-0.863505019	7.552584069	-7.890514091	3.63E-14	2.11E-12	21.62433347	C1S	716	DOWN
-0.237137248	5.55912335	-4.381300296	1.55E-05	0.000899061	2.785493155	MMACHC	25974	NOT	0.582315719	27319	3.311443153	11.05094363	1.19E-24	6.56E-23	45.19195696	BHLHE22	UP	0.491244264	5.222719568	6.941964952	2.48E-11	1.44E-09	15.33886055	FGD5	152273	UP	0.6304341486	4.7578434768	11.1445531838	5.45E-25	3.16E-23	45.9640385443	ADAM19	8728	UP	-1.050934388	5.608919413	-7.888500568	3.68E-14	2.13E-12	21.61094808	SRPX	8406	DOWN
-0.398083909	4.965885257	-4.37767455	1.57E-05	0.000910111	2.770995208	SKA1	220134	NOT	0.959382539	197358	4.578824005	11.04816339	1.22E-24	6.69E-23	45.16909022	NLRC3	UP	-0.372388053	5.714799317	-6.938597869	2.53E-11	1.46E-09	15.3190855	MYO19	80179	NOT	0.579363407	5.4369007229	11.1416141504	5.59E-25	3.23E-23	45.9397665312	LILRB3	11025	UP	-0.724991943	4.507248448	-7.886697969	3.73E-14	2.15E-12	21.59896688	ZNF423	23090	DOWN
-0.286051191	5.291429031	-4.376746909	1.58E-05	0.000910441	2.767287658	GINS3	64785	NOT	0.977818288	25925	4.58986158	11.03923505	1.31E-24	7.18E-23	45.09567612	ZNF521	UP	0.654461628	6.207184106	6.935915444	2.57E-11	1.48E-09	15.30333638	CBX7	23492	UP	0.597212422	5.6560740364	11.1400498824	5.66E-25	3.26E-23	45.9268492873	LIX1L	128077	UP	-0.446657322	5.744997734	-7.88157612	3.86E-14	2.22E-12	21.56493437	IL3RA	3563	NOT
0.554833132	4.991211974	4.375789714	1.59E-05	0.000910441	2.763462726	COLEC12	81035	UP	0.753922733	25932	7.582584675	11.0365929	1.34E-24	7.31E-23	45.07395643	CLIC4	UP	0.708264742	6.019718728	6.935526906	2.58E-11	1.48E-09	15.30105555	CSF1R	1436	UP	1.0240300124	6.1508186078	11.1311403654	6.10E-25	3.50E-23	45.8532940115	VSIG4	11326	UP	0.689313523	5.804506729	7.879448159	3.91E-14	2.24E-12	21.55079954	DEPDC1	55635	UP
0.239571765	6.233696418	4.37514338	1.59E-05	0.000910441	2.760880414	CSGALNACT2	55454	NOT	0.916661275	7099	4.865166694	11.02863413	1.43E-24	7.76E-23	45.008547	TLR4	UP	0.830492084	3.686842988	6.935141738	2.58E-11	1.48E-09	15.29879459	FGF2	2247	UP	1.144531584	4.5546890204	11.124747787	6.43E-25	3.68E-23	45.8005357097	SETBP1	26040	UP	-0.673504777	5.394047896	-7.87446962	4.05E-14	2.31E-12	21.51774041	ITGA1	3672	DOWN
0.492164678	6.2168451	4.367751252	1.64E-05	0.000931843	2.731370751	PLSCR4	57088	UP	0.633629788	6504	4.03999673	11.02365537	1.49E-24	8.06E-23	44.96764078	SLAMF1	UP	0.531149932	7.379838337	6.932998881	2.62E-11	1.49E-09	15.28621752	MSN	4478	UP	0.5821078537	5.0259212877	11.1205255163	6.66E-25	3.79E-23	45.7656971537	LAT2	7462	UP	-0.720533749	7.002879942	-7.872858034	4.09E-14	2.33E-12	21.50704209	GIMAP4	55303	DOWN
0.399861797	6.212435678	4.367555328	1.64E-05	0.000931843	2.730589224	SOD3	6649	NOT	0.854412269	23194	4.961035466	11.01959755	1.54E-24	8.31E-23	44.93430777	FBXL7	UP	-0.447840935	3.757885914	-6.932034422	2.63E-11	1.50E-09	15.28055772	CENPI	2491	NOT	0.9830858617	5.1554852423	11.120451948	6.67E-25	3.79E-23	45.7650901888	MEOX1	4222	UP	-0.962143586	4.478014061	-7.850109322	4.78E-14	2.71E-12	21.35619187	RERG	85004	DOWN
0.471020339	6.903375553	4.367377079	1.65E-05	0.000931843	2.729878227	SLCO2A1	6578	NOT	0.703878226	3988	9.454532191	11.0154434	1.60E-24	8.58E-23	44.90018985	LIPA	UP	0.837565227	5.432996733	6.931395708	2.64E-11	1.50E-09	15.27680983	MAP1B	4131	UP	0.5856544742	4.0974984616	11.1185852259	6.77E-25	3.84E-23	45.7496896986	ARHGAP31	57514	UP	-0.631421691	6.248197093	-7.849597422	4.80E-14	2.71E-12	21.35280091	NUAK1	9891	DOWN
0.422722137	4.266160456	4.365418243	1.66E-05	0.000936534	2.722066566	MOXD1	26002	NOT	1.065288046	914	6.684992212	11.00782615	1.70E-24	9.11E-23	44.83764595	CD2	UP	0.74594576	4.739443457	6.930527874	2.66E-11	1.50E-09	15.27171788	OLFM1	10439	UP	0.9066883445	10.6329953809	11.1170752877	6.86E-25	3.87E-23	45.737233602	LGALS1	3956	UP	-0.558406464	4.534662409	-7.839757251	5.13E-14	2.89E-12	21.28764742	TTC7B	145567	DOWN
0.352796754	4.347787736	4.358448736	1.71E-05	0.000961956	2.694298258	TMTC1	83857	NOT	1.013470969	1009	5.997629928	11.0031863	1.77E-24	9.43E-23	44.79955941	CDH11	UP	1.494864126	4.226200499	6.927214786	2.71E-11	1.53E-09	15.25228278	C7	730	UP	0.8141541883	6.418916182	11.1084729531	7.37E-25	4.14E-23	45.6662851421	PTPRM	5797	UP	-0.567510842	4.088172234	-7.838682228	5.17E-14	2.90E-12	21.280533	GJC1	10052	DOWN
-0.208750784	5.497761033	-4.356693128	1.72E-05	0.000965957	2.687309731	TUBGCP3	10426	NOT	0.798845226	1514	9.065453033	10.98396627	2.08E-24	1.10E-22	44.64187526	CTSL	UP	0.596572078	4.294638549	6.917977777	2.87E-11	1.61E-09	15.19813208	ITGA9	3680	UP	1.1175269706	4.8696904217	11.099804995	7.92E-25	4.44E-23	45.5948225126	JAM2	58494	UP	-0.694828728	2.980486168	-7.823344341	5.74E-14	3.20E-12	21.17910288	MICU3	286097	DOWN
-0.194602886	5.634706802	-4.354428361	1.74E-05	0.000971544	2.678298126	NCBP1	4686	NOT	0.726171428	64581	4.214875993	10.97743035	2.19E-24	1.16E-22	44.58828466	CLEC7A	UP	0.778574756	4.334455857	6.917648301	2.87E-11	1.61E-09	15.19620153	HPGDS	27306	UP	0.8194162265	4.9483951131	11.0835189136	9.07E-25	5.07E-23	45.4606262027	PILRA	29992	UP	-0.382587444	5.059225576	-7.813477099	6.13E-14	3.41E-12	21.1139245	ATXN1	6310	NOT
0.265540572	7.266216705	4.353438892	1.75E-05	0.000971544	2.674362305	ZBTB4	57659	NOT	1.252691024	79827	5.014479396	10.97103976	2.31E-24	1.22E-22	44.535901	CLMP	UP	0.56832808	6.692118395	6.912723292	2.96E-11	1.65E-09	15.16735143	FAM13B	51306	UP	0.8506461557	4.8741870332	11.0799879205	9.34E-25	5.20E-23	45.4315437374	TSHZ3	57616	UP	-0.426485262	6.449139605	-7.812611012	6.17E-14	3.42E-12	21.10820631	PLXND1	23129	NOT
0.264692931	6.50722168	4.352981432	1.75E-05	0.000971544	2.672542932	LPP	4026	NOT	0.683852846	25939	7.417315122	10.96149429	2.50E-24	1.31E-22	44.45768493	SAMHD1	UP	0.788176183	6.485591029	6.91196091	2.97E-11	1.65E-09	15.1628868	SLA	6503	UP	0.5735835234	5.6351294597	11.0593956974	1.11E-24	6.15E-23	45.2620295378	ACVRL1	94	UP	0.607227164	3.663081701	7.811176223	6.23E-14	3.44E-12	21.09873435	TLX1	3195	UP
-0.323320856	5.052507919	-4.351149957	1.77E-05	0.000973291	2.665260657	ORC1	4998	NOT	0.691673277	7133	7.58946187	10.95177576	2.71E-24	1.41E-22	44.37808562	TNFRSF1B	UP	0.770564009	5.83362122	6.902679987	3.15E-11	1.74E-09	15.10856454	CLEC2B	9976	UP	1.0483094755	3.2774495639	11.0529130343	1.17E-24	6.47E-23	45.208696562	GAPT	202309	UP	-0.444363419	5.847272751	-7.805500092	6.47E-14	3.57E-12	21.06127461	ELL2	22936	NOT
-0.286521792	5.610892256	-4.349378284	1.78E-05	0.000973291	2.65821878	POC1A	25886	NOT	1.057458266	1513	8.645535967	10.93397295	3.14E-24	1.62E-22	44.23236362	CTSK	UP	-0.391137853	5.27781561	-6.89813894	3.23E-11	1.78E-09	15.08200433	PGAM5	192111	NOT	0.576637286	3.3216940596	11.0502159033	1.20E-24	6.60E-23	45.1865117426	BHLHE22	27319	UP	-0.422071483	7.302712286	-7.804819135	6.50E-14	3.57E-12	21.05678191	USP11	8237	NOT
-0.192182029	8.146264414	-4.348926845	1.78E-05	0.000973291	2.656424851	GAR1	54433	NOT	0.661561357	2752	8.123312171	10.92252558	3.46E-24	1.78E-22	44.13872551	GLUL	UP	-0.512984194	6.260220593	-6.896885804	3.26E-11	1.79E-09	15.07467704	ABHD11	83451	DOWN	0.9563047094	4.588462865	11.0369724094	1.34E-24	7.34E-23	45.0776181159	NLRC3	197358	UP	-0.692782243	5.848294098	-7.804064819	6.54E-14	3.58E-12	21.05180555	TNS1	7145	DOWN
0.545123524	6.152752147	4.348577766	1.78E-05	0.000973291	2.6550378	CXCL12	6387	UP	1.074388798	2294	7.06350968	10.9203886	3.52E-24	1.80E-22	44.12125068	FOXF1	UP	1.47983822	7.289535822	6.889215302	3.41E-11	1.87E-09	15.02984719	CPA3	1359	UP	0.7048502687	9.4727682588	11.0296073941	1.42E-24	7.78E-23	45.0170876357	LIPA	3988	UP	-0.876354677	5.566590127	-7.80113914	6.67E-14	3.64E-12	21.0325075	SLC24A3	57419	DOWN
-0.345601174	7.556561625	-4.34850657	1.79E-05	0.000973291	2.654754916	BUB1B	701	NOT	0.634450598	1524	3.545985134	10.91424112	3.70E-24	1.89E-22	44.07099016	CX3CR1	UP	1.028511388	4.414998634	6.885988386	3.48E-11	1.90E-09	15.01099833	FMO2	2327	UP	0.9151125897	4.8734814805	11.0236375423	1.49E-24	8.15E-23	44.96803812	TLR4	7099	UP	0.598293229	5.964735168	7.798027189	6.81E-14	3.70E-12	21.01198641	HNF4A	3172	UP
-0.307625098	4.715204291	-4.347872237	1.79E-05	0.000973291	2.652234707	CDC25A	993	NOT	0.946656193	3560	6.74281141	10.89879364	4.20E-24	2.14E-22	43.94475744	IL2RB	UP	0.932310373	5.533125363	6.885242509	3.50E-11	1.90E-09	15.00664246	FCGR2B	2213	UP	0.9765033897	4.5999523159	11.0199744714	1.54E-24	8.37E-23	44.9379480658	ZNF521	25925	UP	-0.741806229	4.401808993	-7.791149154	7.14E-14	3.86E-12	20.96665122	CD1D	912	DOWN
0.478226104	7.092748286	4.343858183	1.82E-05	0.000986519	2.636294488	LTBP1	4052	NOT	0.747146024	9308	6.610441477	10.89472827	4.35E-24	2.21E-22	43.91155116	CD83	UP	1.234995724	4.465473007	6.882187694	3.56E-11	1.93E-09	14.98880609	TMEM100	55273	UP	0.5417763516	4.3606112596	11.0187237692	1.56E-24	8.43E-23	44.9276753849	PARVG	64098	UP	-0.553424699	8.485413821	-7.790810733	7.15E-14	3.86E-12	20.96442131	TCEAL4	79921	DOWN
-0.254785618	5.589032139	-4.343208209	1.83E-05	0.000986519	2.633714612	PLK1	5347	NOT	0.617404386	285195	4.410614383	10.88590694	4.68E-24	2.37E-22	43.83951934	SLC9A9	UP	1.106911625	5.711511156	6.881379575	3.58E-11	1.93E-09	14.98408861	CRYAB	1410	UP	0.8504428666	4.9690307477	11.0132982287	1.63E-24	8.79E-23	44.8831192007	FBXL7	23194	UP	-0.335919585	4.178370741	-7.790341836	7.18E-14	3.86E-12	20.9613318	ADPRH	141	NOT
0.572837113	6.920655243	4.341262758	1.84E-05	0.000991551	2.625994812	CFH	3075	UP	0.860062063	22797	3.896665308	10.86884457	5.38E-24	2.71E-22	43.70027726	TFEC	UP	0.982901392	6.556807205	6.878714573	3.64E-11	1.96E-09	14.96853422	MYL9	10398	UP	0.6298428886	4.0495912551	11.0105116381	1.67E-24	8.96E-23	44.8602390852	SLAMF1	6504	UP	-0.527107685	6.146640939	-7.78902153	7.24E-14	3.88E-12	20.95263315	KDR	3791	DOWN
0.546807496	5.717465219	4.338090993	1.87E-05	0.000998608	2.613415492	P2RY14	9934	UP	0.787099778	5880	7.177139954	10.86796805	5.42E-24	2.72E-22	43.69312717	RAC2	UP	0.581025151	2.927661948	6.877507313	3.66E-11	1.97E-09	14.96148942	CDO1	1036	UP	0.7454933567	7.5843050263	10.9956973824	1.88E-24	1.01E-22	44.7386503582	CLIC4	25932	UP	-1.321971005	4.778670563	-7.78499915	7.44E-14	3.98E-12	20.92613868	PLN	5350	DOWN
-0.113992794	3.411419481	-4.337217285	1.87E-05	0.000999089	2.609951785	POM121L2	94026	NOT	0.623790752	64005	3.978044778	10.86715939	5.46E-24	2.73E-22	43.68653083	MYO1G	UP	-0.668462144	6.653294461	-6.874758423	3.73E-11	1.98E-09	14.94545196	SPAG5	10615	DOWN	0.4680319209	4.2631142358	10.9921055289	1.94E-24	1.04E-22	44.7091822432	RASGRP3	25780	NOT	-0.500471659	3.656626736	-7.780407522	7.68E-14	4.08E-12	20.89590657	FAM110B	90362	DOWN
-0.19078561	4.496829343	-4.333644061	1.90E-05	0.001011306	2.595792701	URB1	9875	NOT	0.634921935	64744	7.493405157	10.86525057	5.55E-24	2.77E-22	43.67096147	SMAP2	UP	-0.516369161	6.202036454	-6.874707074	3.73E-11	1.98E-09	14.94515243	GPSM2	29899	DOWN	1.0606911679	6.6940258883	10.9885942725	2.00E-24	1.06E-22	44.6803799676	CD2	914	UP	-1.131723407	5.691744098	-7.780234374	7.68E-14	4.08E-12	20.89476679	TSPYL5	85453	DOWN
-0.260801568	9.994889254	-4.332809408	1.91E-05	0.001011641	2.592486853	KPNA2	3838	NOT	0.971628778	4921	5.309630139	10.86382608	5.61E-24	2.79E-22	43.65934343	DDR2	UP	0.430104705	7.380222034	6.874604342	3.73E-11	1.98E-09	14.94455316	EPAS1	2034	NOT	1.0110104117	6.0074072243	10.987595359	2.01E-24	1.07E-22	44.6721868727	CDH11	1009	UP	-0.428964038	5.253120197	-7.779069162	7.75E-14	4.10E-12	20.88709695	APH1B	83464	NOT
-0.333534177	5.680185635	-4.325220397	1.97E-05	0.001041914	2.562454928	CENPF	1063	NOT	1.094639977	10346	8.086342191	10.86212864	5.69E-24	2.82E-22	43.64550024	TRIM22	UP	-0.783762218	5.77120699	-6.872716901	3.77E-11	2.00E-09	14.93354438	DEPDC1	55635	DOWN	0.7976354466	9.0777148305	10.9831977994	2.09E-24	1.11E-22	44.6361224491	CTSL	1514	UP	-0.731645223	5.321621009	-7.770166187	8.23E-14	4.34E-12	20.82852131	PPP1R16B	26051	DOWN
0.328099354	6.953709799	4.321028557	2.01E-05	0.001057466	2.545886855	CCDC3	83643	NOT	0.721960546	2212	5.194298972	10.84752499	6.42E-24	3.17E-22	43.52644783	FCGR2A	UP	-0.522154925	6.532528524	-6.87200407	3.79E-11	2.00E-09	14.92938725	PPAT	5471	DOWN	0.7249676569	4.2220580095	10.9773545515	2.19E-24	1.16E-22	44.5882129989	CLEC7A	64581	UP	-0.474378903	4.975052929	-7.766271012	8.45E-14	4.44E-12	20.80290861	ZBTB20	26137	NOT
-0.383100451	7.836156519	-4.315830114	2.06E-05	0.001077907	2.525360255	ANLN	54443	NOT	0.713536248	4811	6.75047984	10.84450121	6.58E-24	3.24E-22	43.50180731	NID1	UP	-0.652452558	5.877078231	-6.85993	4.07E-11	2.14E-09	14.85902003	CKAP2L	150468	DOWN	1.2438055465	5.020392287	10.9585617997	2.56E-24	1.35E-22	44.4342149447	CLMP	79827	UP	-0.999749845	7.659320058	-7.763874519	8.58E-14	4.50E-12	20.78715502	TAGLN	6876	DOWN
0.135801734	3.095384338	4.314581939	2.07E-05	0.001080218	2.520435007	MAPK10	5602	NOT	0.681471768	55281	6.614485822	10.84390731	6.62E-24	3.25E-22	43.49696812	TMEM140	UP	0.61985512	4.470442086	6.859739416	4.08E-11	2.14E-09	14.85791002	DOCK10	55619	UP	0.5688746632	5.2856439399	10.9521388407	2.70E-24	1.42E-22	44.3816118045	ST3GAL5	8869	UP	-0.767956788	7.525780488	-7.760287384	8.79E-14	4.60E-12	20.76358106	BGN	633	DOWN
-0.212286914	5.304146711	-4.313212595	2.08E-05	0.001083107	2.515033105	CHD7	55636	NOT	0.710716689	5136	3.438023903	10.83465264	7.14E-24	3.49E-22	43.42157638	PDE1A	UP	1.075760806	6.958057212	6.858342129	4.11E-11	2.15E-09	14.84977259	CFH	3075	UP	0.682140871	7.4210533018	10.9433940854	2.91E-24	1.52E-22	44.3100181669	SAMHD1	25939	UP	-0.443999811	8.757933206	-7.753612428	9.20E-14	4.79E-12	20.71973513	IRF2BPL	64207	NOT
0.425469646	4.729015624	4.311095225	2.10E-05	0.001089514	2.506683355	CD1C	911	NOT	1.03392579	10673	7.227771684	10.83183792	7.31E-24	3.57E-22	43.39865323	TNFSF13B	UP	0.808926115	2.634477649	6.852508417	4.26E-11	2.22E-09	14.81581147	MEOX2	4223	UP	0.4212904474	5.0462638926	10.9359450336	3.09E-24	1.61E-22	44.2490549893	CARD8	22900	NOT	0.310593106	6.066176076	7.751042503	9.36E-14	4.86E-12	20.70286115	GLE1	2733	NOT
0.479436231	6.376023943	4.309656942	2.11E-05	0.001092771	2.501013653	FERMT2	10979	NOT	0.641322124	272	5.785507917	10.81857156	8.15E-24	3.95E-22	43.29065201	AMPD3	UP	0.427285777	4.277907419	6.844605503	4.47E-11	2.32E-09	14.7698376	HSPA12B	116835	NOT	0.690481487	7.5971323764	10.9339466432	3.14E-24	1.63E-22	44.2327036487	TNFRSF1B	7133	UP	-0.600943034	6.353944103	-7.750217825	9.41E-14	4.86E-12	20.69744721	FILIP1L	11259	DOWN
0.470855424	7.268014387	4.30691094	2.14E-05	0.001102224	2.490193654	TGFB1I1	7041	NOT	0.933831041	7077	8.525116446	10.80744116	8.93E-24	4.32E-22	43.20009138	TIMP2	UP	0.562285645	5.675109873	6.840322142	4.59E-11	2.37E-09	14.74493583	ARHGAP30	257106	UP	1.0572339099	8.6561020166	10.9269812662	3.33E-24	1.72E-22	44.1757228193	CTSK	1513	UP	0.563343549	6.087361393	7.750214183	9.41E-14	4.86E-12	20.6974233	PPP1R16A	84988	UP
0.239171756	5.417906867	4.305991403	2.14E-05	0.001103074	2.486571807	LYL1	4066	NOT	0.890227741	5159	6.946680258	10.80680184	8.98E-24	4.33E-22	43.19489103	PDGFRB	UP	0.706722759	6.094200287	6.83921221	4.62E-11	2.37E-09	14.73848496	THEMIS2	9473	UP	0.6615714506	8.1294938027	10.9251181282	3.38E-24	1.74E-22	44.1604843434	GLUL	2752	UP	0.775506924	5.697413178	7.748495983	9.52E-14	4.89E-12	20.68614477	HNF4G	3174	UP
0.331281738	3.119145237	4.304323016	2.16E-05	0.001107493	2.480002193	ANK2	287	NOT	1.144159825	2200	6.419452634	10.80335657	9.24E-24	4.44E-22	43.16686964	FBN1	UP	0.843297903	6.754440408	6.838633822	4.63E-11	2.37E-09	14.73512369	HCLS1	3059	UP	0.4736019447	7.8313151991	10.9236266479	3.42E-24	1.76E-22	44.1482865661	WBP1L	54838	NOT	-0.656381884	5.270326544	-7.748111724	9.55E-14	4.89E-12	20.68362267	EFHD1	80303	DOWN
-0.145022782	5.026732275	-4.298699119	2.21E-05	0.001130976	2.457873792	PANK2	80025	NOT	0.620793232	9435	4.55417736	10.79847455	9.62E-24	4.61E-22	43.12717051	CHST2	UP	0.747544735	3.667338854	6.838481151	4.64E-11	2.37E-09	14.73423649	BNC2	54796	UP	0.6294193246	3.5564321386	10.900867979	4.13E-24	2.12E-22	43.9622626796	CX3CR1	1524	UP	-0.361493714	8.744149357	-7.744943642	9.75E-14	4.98E-12	20.6628323	YPEL5	51646	NOT
-0.191688701	4.682232422	-4.297131146	2.23E-05	0.001133238	2.451708907	ZNF138	7697	NOT	0.661495617	57381	4.502779466	10.79297042	1.01E-23	4.81E-22	43.08242342	RHOJ	UP	-0.346509465	4.356434609	-6.838283537	4.64E-11	2.37E-09	14.73308813	B3GNT4	79369	NOT	1.0707922027	7.0759014518	10.8984356854	4.22E-24	2.15E-22	43.9423931952	FOXF1	2294	UP	-0.792202339	5.58849554	-7.742351842	9.93E-14	5.06E-12	20.64582823	MSRB3	253827	DOWN
-0.23106246	7.754385602	-4.296767194	2.23E-05	0.001133238	2.450278226	TFDP1	7027	NOT	0.586528393	51063	5.564357927	10.77538646	1.16E-23	5.53E-22	42.93954859	CALHM2	UP	-0.78494679	5.167105075	-6.836114018	4.70E-11	2.40E-09	14.7204824	F12	2161	DOWN	0.9425584853	6.7542413918	10.8880511613	4.59E-24	2.34E-22	43.8575867154	IL2RB	3560	UP	-0.719836249	6.303746668	-7.740240793	1.01E-13	5.09E-12	20.63198122	IGFBP6	3489	DOWN
0.386263692	5.491162742	4.29460948	2.25E-05	0.001140198	2.441798575	OLFML1	283298	NOT	0.920190736	11117	6.414509829	10.7713124	1.20E-23	5.70E-22	42.90646261	EMILIN1	UP	0.899822451	3.753570014	6.830322622	4.87E-11	2.47E-09	14.68684629	FILIP1	27145	UP	0.7454164246	6.6235383163	10.8819707433	4.83E-24	2.45E-22	43.8079490918	CD83	9308	UP	-0.813790765	8.554819961	-7.739829616	1.01E-13	5.09E-12	20.6292845	COL15A1	1306	DOWN
-0.351600383	6.110034072	-4.292905929	2.27E-05	0.001141421	2.435106456	DDIAS	220042	NOT	0.866368202	30008	6.266220012	10.76377998	1.28E-23	6.04E-22	42.8453076	EFEMP2	UP	0.987821327	5.619375502	6.82804357	4.94E-11	2.50E-09	14.67361533	SLC24A3	57419	UP	0.8593162676	3.9078379713	10.8624027038	5.68E-24	2.87E-22	43.648299686	TFEC	22797	UP	-0.734030077	6.616206607	-7.7397216	1.01E-13	5.09E-12	20.62857609	ACTA2	59	DOWN
0.449922623	6.726348402	4.282975586	2.37E-05	0.001187312	2.396144249	APLNR	187	NOT	1.082787435	25903	6.27412572	10.76264922	1.29E-23	6.08E-22	42.83612902	OLFML2B	UP	0.718952184	6.119398809	6.82722201	4.96E-11	2.50E-09	14.66884656	WIPF1	7456	UP	0.9565538937	5.3138559553	10.8607507954	5.76E-24	2.91E-22	43.6348289169	DDR2	4921	UP	-0.558709048	6.903543667	-7.739225946	1.01E-13	5.09E-12	20.62532549	AIF1	199	DOWN
-0.199274297	4.231427433	-4.277281161	2.43E-05	0.001212818	2.373838493	SERAC1	84947	NOT	1.043290061	219654	6.332230614	10.73973312	1.56E-23	7.30E-22	42.65022004	ZCCHC24	UP	-0.452965854	5.549021935	-6.826743817	4.98E-11	2.50E-09	14.66607107	CKAP2	26586	NOT	0.6082671092	4.4180982428	10.8595984308	5.81E-24	2.92E-22	43.6254323741	SLC9A9	285195	UP	-0.474916424	3.496373628	-7.739138782	1.01E-13	5.09E-12	20.62475386	RNF217	154214	NOT
0.356190077	4.706341969	4.270634052	2.50E-05	0.001240021	2.347834727	FAM162B	221303	NOT	0.940272764	8777	5.271646227	10.72489034	1.76E-23	8.22E-22	42.52991498	MPDZ	UP	0.635999675	5.592473871	6.826032991	5.00E-11	2.51E-09	14.66194561	RASL12	51285	UP	0.7855122379	7.1809566279	10.8587511068	5.85E-24	2.94E-22	43.6185234969	RAC2	5880	UP	-0.557396542	3.933321833	-7.738627703	1.02E-13	5.09E-12	20.62140229	ENOX1	55068	DOWN
-0.166494351	2.72641122	-4.270518569	2.50E-05	0.001240021	2.347383275	ZNF620	253639	NOT	1.006572482	4053	6.715917792	10.72215161	1.80E-23	8.38E-22	42.50772608	LTBP2	UP	0.607643877	3.979013852	6.825500203	5.01E-11	2.51E-09	14.65885364	TNFSF8	944	UP	0.6197465254	3.9833068984	10.8554076815	6.02E-24	3.01E-22	43.5912646573	MYO1G	64005	UP	0.241847111	5.1337872	7.737888152	1.02E-13	5.10E-12	20.61655271	ZNF777	27153	NOT
0.471959074	6.558104909	4.269928158	2.50E-05	0.001240021	2.34507538	GIMAP7	168537	NOT	0.841206735	2615	6.463146559	10.70709917	2.04E-23	9.43E-22	42.385825	LRRC32	UP	1.482272735	4.205381221	6.824240999	5.05E-11	2.52E-09	14.6515467	CHRDL1	91851	UP	0.6342332578	7.5016840335	10.8535296827	6.11E-24	3.05E-22	43.5759552513	SMAP2	64744	UP	-0.572069521	6.348619694	-7.735826621	1.04E-13	5.13E-12	20.60303602	ICAM2	3384	DOWN
0.262127658	3.80133085	4.266026027	2.55E-05	0.001256989	2.329829304	CLEC1A	51267	NOT	0.789843705	51363	5.941432962	10.69050125	2.33E-23	1.08E-21	42.25151025	CHST15	UP	0.620382698	3.413034382	6.820561146	5.16E-11	2.57E-09	14.63019873	SGIP1	84251	UP	0.52088268	6.0320064115	10.8488106257	6.35E-24	3.16E-22	43.5374915009	IL6ST	3572	UP	-0.639330162	4.874187033	-7.735451804	1.04E-13	5.13E-12	20.60057876	TSHZ3	57616	DOWN
0.289808323	4.07939443	4.262523604	2.58E-05	0.00127066	2.316155619	SOX17	64321	NOT	1.355375335	3003	5.570699924	10.68787083	2.38E-23	1.10E-21	42.23023406	GZMK	UP	-0.412302175	5.215895327	-6.819397486	5.20E-11	2.58E-09	14.6234497	SPC24	147841	NOT	1.0921730037	8.1027746505	10.8455420788	6.53E-24	3.23E-22	43.5108554152	TRIM22	10346	UP	0.490395035	6.289662148	7.735451283	1.04E-13	5.13E-12	20.60057535	RECQL4	9401	UP
0.55098373	4.528933563	4.262061757	2.59E-05	0.00127066	2.31435329	BARX1	56033	UP	0.841925778	283298	5.480186954	10.68663813	2.41E-23	1.11E-21	42.22026426	OLFML1	UP	0.726562515	4.643416494	6.815116347	5.34E-11	2.64E-09	14.598627	TM6SF1	53346	UP	0.7212378019	5.1969467496	10.8435030909	6.64E-24	3.28E-22	43.4942413224	FCGR2A	2212	UP	0.407569458	4.551057026	7.735094558	1.04E-13	5.13E-12	20.59823677	KDM1B	221656	NOT
-0.157357692	5.88595543	-4.260749259	2.60E-05	0.001273925	2.30923232	PSPC1	55269	NOT	1.19590265	5577	6.157454147	10.6544863	3.13E-23	1.43E-21	41.960438	PRKAR2B	UP	0.880110862	4.413435253	6.813089352	5.40E-11	2.66E-09	14.58687809	RGMA	56963	UP	0.6422108154	5.799625407	10.8328196441	7.25E-24	3.57E-22	43.4072162203	AMPD3	272	UP	-0.588261875	5.235100662	-7.729628572	1.08E-13	5.31E-12	20.56241317	SERPINI1	5274	DOWN
-0.175054507	4.824032847	-4.25683349	2.65E-05	0.001282476	2.293962603	ARHGAP19	84986	NOT	0.609157507	5641	9.171632548	10.63297293	3.74E-23	1.71E-21	41.78681013	LGMN	UP	0.608382937	6.580038603	6.812279897	5.43E-11	2.66E-09	14.58218702	RGL1	23179	UP	0.7058255799	3.4436330622	10.8317202625	7.31E-24	3.59E-22	43.398263353	PDE1A	5136	UP	-0.516532038	5.266908741	-7.727207889	1.10E-13	5.38E-12	20.54655398	DCHS1	8642	DOWN
-0.249160198	4.663225049	-4.256687848	2.65E-05	0.001282476	2.29339491	TRAIP	10293	NOT	0.953394988	8530	6.050883135	10.63085906	3.80E-23	1.73E-21	41.76975964	CST7	UP	0.36869497	2.0025602	6.809975716	5.50E-11	2.69E-09	14.5688357	PABPC5	140886	NOT	0.4102218979	7.4959594727	10.8292719873	7.46E-24	3.65E-22	43.3783273578	NAGK	55577	NOT	0.283420696	8.66935274	7.72505384	1.12E-13	5.44E-12	20.53244462	MTIF2	4528	NOT
0.262340544	5.160918207	4.256243389	2.65E-05	0.001282476	2.291662572	TMEM88	92162	NOT	0.629127823	309	5.758302408	10.62906112	3.86E-23	1.75E-21	41.75525877	ANXA6	UP	0.741520912	3.400067594	6.809241236	5.53E-11	2.70E-09	14.56458052	EPHA3	2042	UP	0.7074111806	6.7481565461	10.8285575672	7.51E-24	3.66E-22	43.3725103557	NID1	4811	UP	-0.733509491	6.45539773	-7.72277232	1.13E-13	5.51E-12	20.51750337	IL10RA	3587	DOWN
0.391321038	6.526598534	4.255954743	2.66E-05	0.001282476	2.290537627	ARHGEF6	9459	NOT	0.741511963	8522	4.899881839	10.62340004	4.04E-23	1.83E-21	41.70960897	GAS7	UP	0.50484639	3.396155827	6.808330093	5.56E-11	2.70E-09	14.55930232	SVEP1	79987	UP	0.680485068	6.6232153967	10.8242404172	7.78E-24	3.78E-22	43.3373630853	TMEM140	55281	UP	-0.725636165	7.531738791	-7.721937275	1.14E-13	5.52E-12	20.5120356	MAFB	9935	DOWN
-0.205279585	4.221376212	-4.255656359	2.66E-05	0.001282476	2.289374798	ACVR2B	93	NOT	0.92215101	6252	4.268759731	10.62126503	4.11E-23	1.86E-21	41.69239596	RTN1	UP	0.844044211	5.436158544	6.807386076	5.59E-11	2.71E-09	14.55383421	TPSAB1	7177	UP	1.0329880443	7.2443841022	10.8205818818	8.02E-24	3.89E-22	43.3075833614	TNFSF13B	10673	UP	-0.562166483	7.272851357	-7.71948712	1.16E-13	5.60E-12	20.49599472	PPP1R18	170954	DOWN
0.40867536	2.595416	4.25121906	2.71E-05	0.001303034	2.272090943	MEOX2	4223	NOT	1.00478568	3488	7.171099199	10.61712492	4.25E-23	1.91E-21	41.65902245	IGFBP5	UP	0.891235401	6.93681806	6.806879746	5.61E-11	2.71E-09	14.55090158	SLCO2A1	6578	UP	0.6191463711	4.5592448858	10.8029686136	9.27E-24	4.48E-22	43.1642864898	CHST2	9435	UP	0.337654859	4.656907605	7.714686166	1.20E-13	5.77E-12	20.46457396	TTF2	8458	NOT
0.412680188	4.704588964	4.246645693	2.76E-05	0.001324677	2.254294079	ITIH5	80760	NOT	0.660178216	83483	7.0784726	10.61099617	4.47E-23	2.01E-21	41.60963102	PLVAP	UP	0.428448428	7.634965785	6.799878159	5.85E-11	2.82E-09	14.51036503	CREBL2	1389	NOT	0.8888421202	6.9490748177	10.7942747154	9.96E-24	4.80E-22	43.0935989666	PDGFRB	5159	UP	-0.866969779	6.048832169	-7.713006713	1.21E-13	5.80E-12	20.45358574	ARMCX2	9823	DOWN
-0.464379303	5.237773298	-4.243136738	2.81E-05	0.001336559	2.240650985	CCNE1	898	NOT	0.900441853	3115	8.221819511	10.60909967	4.54E-23	2.03E-21	41.59435014	HLA-DPB1	UP	0.609398169	3.010013986	6.79891975	5.88E-11	2.83E-09	14.50481854	BHMT2	23743	UP	0.9301731265	8.5305432581	10.7911083903	1.02E-23	4.91E-22	43.0678617031	TIMP2	7077	UP	-0.756563586	7.030169122	-7.712874536	1.21E-13	5.80E-12	20.45272101	DCN	1634	DOWN
-0.230775831	4.138790333	-4.242260821	2.82E-05	0.001336559	2.237246937	MTHFD2L	441024	NOT	0.594833862	57125	5.212464874	10.60834611	4.57E-23	2.04E-21	41.58827877	PLXDC1	UP	1.343559111	6.662765436	6.7973851	5.93E-11	2.84E-09	14.49593844	ACTG2	72	UP	1.1418542044	6.4281970109	10.7894326075	1.04E-23	4.97E-22	43.0542417688	FBN1	2200	UP	-0.561445815	8.497212275	-7.708129254	1.25E-13	5.97E-12	20.4216835	LAMC1	3915	DOWN
0.458471112	5.254252754	4.241252994	2.83E-05	0.001336559	2.233331033	CPED1	79974	NOT	0.845021851	231	7.949106958	10.60660956	4.63E-23	2.06E-21	41.57428848	AKR1B1	UP	0.66363477	4.423185562	6.795967513	5.99E-11	2.86E-09	14.48773698	DACT3	147906	UP	0.5303944281	5.7775787417	10.7782370533	1.14E-23	5.43E-22	42.9632774857	GPSM3	63940	UP	-0.831793459	6.464644563	-7.706079718	1.27E-13	6.04E-12	20.40828229	OLFML3	56944	DOWN
0.303784771	4.877101857	4.241176549	2.83E-05	0.001336559	2.233034041	LGI2	55203	NOT	0.792219905	54	7.554097775	10.59504555	5.09E-23	2.26E-21	41.48115498	ACP5	UP	0.482726989	5.780285	6.786427436	6.34E-11	3.02E-09	14.43257508	ESAM	90952	NOT	0.651916284	4.5031254066	10.7652324165	1.26E-23	6.02E-22	42.8576748143	RHOJ	57381	UP	-0.663510273	4.576626151	-7.703547183	1.29E-13	6.12E-12	20.39172642	LAMA2	3908	DOWN
-0.160880191	4.455619866	-4.241083928	2.83E-05	0.001336559	2.23267421	PLEKHA8	84725	NOT	0.661597497	4327	5.17895503	10.58567292	5.50E-23	2.43E-21	41.40570918	MMP19	UP	-0.436616906	5.532382614	-6.785485254	6.37E-11	3.03E-09	14.42713031	MMACHC	25974	NOT	0.5851905687	5.5729965234	10.7647547867	1.27E-23	6.03E-22	42.8537975152	CALHM2	51063	UP	-0.872281704	6.428197011	-7.70235198	1.30E-13	6.16E-12	20.38391441	FBN1	2200	DOWN
-0.264754677	6.874652621	-4.2381229	2.87E-05	0.00134952	2.22117442	SMC2	10592	NOT	0.75660518	1903	5.180256493	10.56102019	6.72E-23	2.95E-21	41.20743193	S1PR3	UP	0.835011135	7.223883596	6.782752401	6.48E-11	3.05E-09	14.41134054	C3AR1	719	UP	0.9123740025	6.4120291941	10.7630004247	1.29E-23	6.10E-22	42.8395567249	EMILIN1	11117	UP	0.477286976	4.813033496	7.69872311	1.33E-13	6.29E-12	20.36020091	EPHA1	2041	NOT
0.539732819	4.242780023	4.234578728	2.91E-05	0.001363295	2.207419388	ANKRD29	147463	UP	1.299280904	8639	6.064477259	10.56097141	6.72E-23	2.95E-21	41.20703982	AOC3	UP	0.630895743	6.800150203	6.782678687	6.48E-11	3.05E-09	14.41091471	NID1	4811	UP	1.0816086163	6.2814475015	10.7551585527	1.37E-23	6.49E-22	42.7759159186	OLFML2B	25903	UP	0.403373992	5.118929476	7.696937183	1.35E-13	6.35E-12	20.34853337	FBXL6	26233	NOT
0.190319466	9.563982241	4.234360103	2.91E-05	0.001363295	2.206571237	ISCU	23479	NOT	0.643210914	8676	4.243708318	10.55961799	6.79E-23	2.97E-21	41.19616158	STX11	UP	-0.508825742	5.863404708	-6.782658621	6.48E-11	3.05E-09	14.41079879	KDF1	126695	DOWN	0.8641751682	6.276410174	10.7520579261	1.41E-23	6.63E-22	42.7507592905	EFEMP2	30008	UP	-0.796075553	3.27865252	-7.68188352	1.49E-13	7.00E-12	20.25026402	GHR	2690	DOWN
0.600330055	3.274726869	4.23239312	2.94E-05	0.00136854	2.19894215	OMD	4958	UP	1.137996422	5168	7.262026833	10.55390637	7.12E-23	3.10E-21	41.15026187	ENPP2	UP	0.482416211	4.461607246	6.775660529	6.76E-11	3.17E-09	14.37038691	FMNL3	91010	NOT	1.0376282059	6.3424028873	10.7378853736	1.58E-23	7.43E-22	42.6358189723	ZCCHC24	219654	UP	1.46411835	6.665372687	7.681335406	1.50E-13	7.01E-12	20.24668856	PPP1R1B	84152	UP
0.300499544	2.982381569	4.232093412	2.94E-05	0.00136854	2.197779994	BHMT2	23743	NOT	0.634206844	639	6.467600115	10.55138077	7.27E-23	3.16E-21	41.12996982	PRDM1	UP	0.750525154	4.98301846	6.772503392	6.89E-11	3.22E-09	14.35216529	CELF2	10659	UP	0.4637094376	5.6023909531	10.7288403047	1.70E-23	7.97E-22	42.5625035097	TMEM204	79652	NOT	0.407012034	5.956194902	7.680817425	1.50E-13	7.01E-12	20.24330983	TPMT	7172	NOT
0.560937588	5.713679404	4.230908366	2.95E-05	0.001371486	2.193185545	FBLN1	2192	UP	1.106290966	4692	6.038856849	10.53550607	8.27E-23	3.58E-21	41.00248233	NDN	UP	-0.379709969	5.344944195	-6.772375797	6.89E-11	3.22E-09	14.351429	CENPO	79172	NOT	0.9360712668	5.2869608897	10.7285956967	1.71E-23	7.97E-22	42.5605212618	MPDZ	8777	UP	-0.464590317	4.249794015	-7.679580411	1.51E-13	7.05E-12	20.2352416	FLI1	2313	NOT
0.386436549	4.859338712	4.226913699	3.01E-05	0.001390892	2.177706673	RBP7	116362	NOT	0.87518879	11167	7.258737868	10.53319096	8.42E-23	3.64E-21	40.98389848	FSTL1	UP	0.854163405	6.49001754	6.771283681	6.94E-11	3.23E-09	14.3451273	LOXL1	4016	UP	1.0061906107	6.7232486155	10.7147667473	1.91E-23	8.91E-22	42.4484923594	LTBP2	4053	UP	-0.553792786	6.691886797	-7.674889698	1.56E-13	7.25E-12	20.20465558	VWF	7450	DOWN
0.321836781	6.017628418	4.224611521	3.03E-05	0.001400107	2.168791993	METTL7A	25840	NOT	1.002814488	23136	5.290491097	10.53291734	8.44E-23	3.64E-21	40.98170217	EPB41L3	UP	0.859962317	6.053583729	6.766199905	7.15E-11	3.32E-09	14.31580273	SASH3	54440	UP	0.8395893735	6.4691976551	10.691509845	2.31E-23	1.07E-21	42.2602549284	LRRC32	2615	UP	-0.728996695	10.18531573	-7.673182405	1.58E-13	7.32E-12	20.19352642	SPARC	6678	DOWN
0.229310131	3.954174647	4.223370457	3.05E-05	0.001400107	2.163988061	HIC1	3090	NOT	0.981857721	915	7.226846728	10.52835135	8.76E-23	3.75E-21	40.94505684	CD3D	UP	-0.456779058	5.709765239	-6.761049952	7.38E-11	3.41E-09	14.28611274	SFMBT1	51460	NOT	0.5580160328	5.0614619094	10.6788624572	2.57E-23	1.19E-21	42.1579776741	NRP1	8829	UP	-0.523155125	3.852453764	-7.671597008	1.60E-13	7.37E-12	20.18319343	CYSLTR1	10800	DOWN
-0.207759298	5.816148449	-4.223091294	3.05E-05	0.001400107	2.162907648	DCLRE1B	64858	NOT	0.783628686	7424	5.072503223	10.52831437	8.76E-23	3.75E-21	40.94476006	VEGFC	UP	0.593793912	2.861707443	6.759279884	7.45E-11	3.44E-09	14.27591191	ABCA6	23460	UP	0.7813613892	5.9475352564	10.6777976922	2.59E-23	1.20E-21	42.1493699565	CHST15	51363	UP	-0.529684941	3.352544079	-7.667828905	1.64E-13	7.54E-12	20.15864056	RUNX1T1	862	DOWN
-0.301694972	7.15170508	-4.222666385	3.06E-05	0.001400107	2.161263291	ACAT2	39	NOT	0.588160183	9046	5.40345579	10.50919613	1.02E-22	4.34E-21	40.79141367	DOK2	UP	0.929947727	6.310540885	6.758799577	7.48E-11	3.44E-09	14.27314426	GPR34	2857	UP	0.840566111	5.4911627419	10.6736551057	2.68E-23	1.23E-21	42.1158848947	OLFML1	283298	UP	-0.427743269	5.28564394	-7.661464716	1.71E-13	7.85E-12	20.11719127	ST3GAL5	8869	NOT
0.169635387	1.978842057	4.220701066	3.09E-05	0.001404049	2.153659649	GPR88	54112	NOT	1.063366785	939	5.633786613	10.5087061	1.03E-22	4.35E-21	40.78748506	CD27	UP	0.858621396	5.909300812	6.756514435	7.58E-11	3.48E-09	14.25997863	GLT8D2	83468	UP	1.3520391813	5.5871880812	10.6697983583	2.76E-23	1.27E-21	42.0847163471	GZMK	3003	UP	-0.751448847	7.244800125	-7.658584376	1.74E-13	7.98E-12	20.09844002	ROBO1	6091	DOWN
-0.343491719	4.074951436	-4.220668723	3.09E-05	0.001404049	2.153534542	SATB2	23314	NOT	0.713752932	4163	4.944813721	10.50336476	1.07E-22	4.53E-21	40.74466984	MCC	UP	0.472028394	5.555980959	6.754667464	7.66E-11	3.49E-09	14.24933983	ROBO4	54538	NOT	1.1898719307	6.1711731713	10.6363590149	3.63E-23	1.66E-21	41.8147189461	PRKAR2B	5577	UP	-0.660953623	4.370445491	-7.655074145	1.78E-13	8.14E-12	20.07559496	TUSC3	7991	DOWN
0.314499312	6.401871138	4.219140751	3.11E-05	0.001409186	2.147625203	ENTPD1	953	NOT	0.685735098	64805	2.549814999	10.49851934	1.12E-22	4.70E-21	40.70583973	P2RY12	UP	0.428580054	6.416773326	6.754446374	7.67E-11	3.49E-09	14.24806647	IQSEC1	9922	NOT	0.6089570323	9.1832081847	10.6357764569	3.65E-23	1.67E-21	41.8100191288	LGMN	5641	UP	-0.466992263	3.676706459	-7.650683231	1.84E-13	8.36E-12	20.04702885	ANGPT1	284	NOT
0.307770422	3.852453764	4.216287607	3.14E-05	0.00142229	2.136596008	CYSLTR1	10800	NOT	0.825950151	2219	4.158857274	10.46306088	1.49E-22	6.23E-21	40.42197303	FCN1	UP	0.556530912	2.982645544	6.754433389	7.67E-11	3.49E-09	14.24799168	ABCC9	10060	UP	0.6222552832	5.7566990352	10.6177989317	4.23E-23	1.92E-21	41.6650503546	ANXA6	309	UP	-0.551398724	4.019903852	-7.647714523	1.87E-13	8.51E-12	20.0277219	KCNE4	23704	DOWN
-0.191804124	5.263356108	-4.213695752	3.18E-05	0.001427297	2.126582694	CEP85	64793	NOT	0.672790038	9103	5.08158639	10.45189997	1.63E-22	6.77E-21	40.33272864	FCGR2C	UP	0.998339122	3.80137426	6.745844674	8.08E-11	3.67E-09	14.1985486	SLIT2	9353	UP	0.7344656577	4.9046170882	10.6116231571	4.45E-23	2.02E-21	41.6152790658	GAS7	8522	UP	-0.386774608	7.865974112	-7.647185716	1.88E-13	8.51E-12	20.02428337	BTG1	694	NOT
0.399683687	2.397611262	4.213187451	3.18E-05	0.001427297	2.124619591	SCN7A	6332	NOT	0.869464357	7837	7.375029604	10.4462863	1.70E-22	7.06E-21	40.28786002	PXDN	UP	1.13006573	5.664639443	6.74462396	8.14E-11	3.68E-09	14.19152497	SPON1	10418	UP	0.920895726	4.2832592414	10.6099923044	4.51E-23	2.04E-21	41.6021383525	RTN1	6252	UP	-0.558657611	6.905423854	-7.643644475	1.93E-13	8.69E-12	20.00126113	MRC2	9902	DOWN
0.196379489	4.89696975	4.212823411	3.19E-05	0.001427297	2.123213762	CCM2L	140706	NOT	1.091875095	1293	9.83364585	10.42096724	2.09E-22	8.60E-21	40.08565109	COL6A3	UP	0.606872809	6.159236176	6.728633158	8.95E-11	4.04E-09	14.09960394	IL1R1	3554	UP	0.949214632	6.0561060828	10.6076197968	4.60E-23	2.07E-21	41.5830235833	CST7	8530	UP	0.300591464	5.582396475	7.639791828	1.98E-13	8.88E-12	19.97622306	EXOSC2	23404	NOT
-0.215280145	7.45128925	-4.204138566	3.31E-05	0.001476458	2.08970771	DLAT	1737	NOT	0.968413681	4688	6.216204797	10.41826734	2.14E-22	8.77E-21	40.06410402	NCF2	UP	0.773318727	7.010358896	6.72529849	9.13E-11	4.11E-09	14.08045506	PDGFRB	5159	UP	0.5944547207	5.2231950599	10.607455921	4.60E-23	2.07E-21	41.5817033546	PLXDC1	57125	UP	-0.473003301	5.182983618	-7.63940797	1.98E-13	8.88E-12	19.97372889	PHC1	1911	NOT
0.355653563	5.080236029	4.200736324	3.36E-05	0.001493654	2.076598909	VEGFC	7424	NOT	0.610289508	51762	6.67889012	10.40980881	2.29E-22	9.37E-21	39.99661832	RAB8B	UP	1.060070297	4.510711374	6.723731394	9.21E-11	4.14E-09	14.07145861	RERG	85004	UP	0.8977908903	8.2225889162	10.6065905636	4.63E-23	2.08E-21	41.5747319717	HLA-DPB1	3115	UP	0.56422204	6.463664405	7.639247049	1.98E-13	8.88E-12	19.97268332	SKA3	221150	UP
0.474252104	8.236136357	4.198802838	3.38E-05	0.001501735	2.069153481	C1R	715	NOT	0.876949201	2252	3.30328793	10.40103093	2.46E-22	1.00E-20	39.92661576	FGF7	UP	-0.56175827	5.401397131	-6.721243006	9.35E-11	4.19E-09	14.05717631	RAD54L	8438	DOWN	0.79102891	7.5632546383	10.6026390849	4.79E-23	2.14E-21	41.5429023436	ACP5	54	UP	-0.344103559	3.148506515	-7.63832383	2.00E-13	8.91E-12	19.96668504	FAM124B	79843	NOT
-0.160365191	4.618945666	-4.19653477	3.42E-05	0.001510369	2.060423592	RTEL1	51750	NOT	1.07534819	4060	9.304065852	10.39912036	2.50E-22	1.02E-20	39.91138336	LUM	UP	0.527819423	7.418540018	6.716655554	9.61E-11	4.29E-09	14.03085636	TGFBR2	7048	UP	0.843688879	7.9639769069	10.5896890048	5.32E-23	2.37E-21	41.4386313336	AKR1B1	231	UP	-0.679770932	6.632790656	-7.636565974	2.02E-13	8.99E-12	19.95526545	CHN1	1123	DOWN
0.411351658	4.186888602	4.196141744	3.42E-05	0.001510369	2.058911255	ASB2	51676	NOT	0.972439664	83468	5.831961306	10.38602609	2.77E-22	1.12E-20	39.80702727	GLT8D2	UP	0.581716876	6.05724522	6.713437955	9.80E-11	4.36E-09	14.01240358	LSP1	4046	UP	0.6579561968	7.0712003179	10.5885877187	5.37E-23	2.39E-21	41.429767109	PLVAP	83483	UP	-0.538570576	4.753789416	-7.631065941	2.10E-13	9.30E-12	19.91954767	MCTP1	79772	DOWN
0.179982254	1.987646726	4.193903547	3.45E-05	0.001518513	2.050301248	PABPC5	140886	NOT	0.589373978	2701	5.681710832	10.38044903	2.90E-22	1.17E-20	39.76260172	GJA4	UP	0.768894793	5.433128971	6.712972844	9.82E-11	4.36E-09	14.00973673	EDNRA	1909	UP	0.6612559551	5.1878995316	10.5873983358	5.42E-23	2.41E-21	41.4201943369	MMP19	4327	UP	-0.821585463	6.281447502	-7.630318734	2.11E-13	9.32E-12	19.91469666	OLFML2B	25903	DOWN
-0.272519823	5.006273244	-4.193570894	3.46E-05	0.001518513	2.049021934	ANKEF1	63926	NOT	0.660881628	25816	6.38088148	10.3771151	2.98E-22	1.20E-20	39.73605057	TNFAIP8	UP	0.615539836	6.31747976	6.710608294	9.96E-11	4.40E-09	13.99618095	AXL	558	UP	0.9941364879	7.164033451	10.580280387	5.74E-23	2.54E-21	41.3629171439	IGFBP5	3488	UP	-0.387552643	8.834671916	-7.628323643	2.13E-13	9.42E-12	19.90174581	PNRC1	10957	NOT
-0.268425024	6.573547022	-4.189755015	3.51E-05	0.001538893	2.034353443	PPAT	5471	NOT	0.848803027	1282	9.35287995	10.37661484	2.99E-22	1.20E-20	39.73206691	COL4A1	UP	0.629869871	5.003909491	6.710370576	9.98E-11	4.40E-09	13.99481833	MCC	4163	UP	0.5267013159	6.8642116459	10.567655628	6.36E-23	2.81E-21	41.2613770048	RHOQ	23433	UP	0.250156106	4.541063039	7.622128077	2.22E-13	9.79E-12	19.8615437	CCDC57	284001	NOT
-0.311150978	7.598209936	-4.186038673	3.57E-05	0.001558889	2.020079174	HMGB3	3149	NOT	0.66528961	2687	5.432429841	10.37093441	3.13E-22	1.25E-20	39.68684015	GGT5	UP	0.701509969	7.004799568	6.703761693	1.04E-10	4.57E-09	13.95694958	CTSO	1519	UP	0.7490248183	5.187423743	10.5657113834	6.47E-23	2.85E-21	41.2457452163	S1PR3	1903	UP	0.282895644	6.918818435	7.621074127	2.24E-13	9.83E-12	19.85470711	MRPL35	51318	NOT
-0.145485921	3.991064345	-4.184112536	3.60E-05	0.00156728	2.012685491	FANCC	2176	NOT	1.074492479	348	7.990518939	10.34918702	3.73E-22	1.49E-20	39.51381378	APOE	UP	0.76952569	3.292564212	6.700360246	1.06E-10	4.65E-09	13.93746998	FCER1A	2205	UP	0.6328859523	6.475319815	10.5494959574	7.38E-23	3.24E-21	41.1154314828	PRDM1	639	UP	0.29369528	4.214221685	7.618353316	2.28E-13	9.99E-12	19.83706134	ADPRHL1	113622	NOT
0.335466112	5.864322144	4.183478858	3.61E-05	0.00156728	2.010253719	ATP8B2	57198	NOT	1.018894317	10979	6.365437753	10.31452012	4.93E-22	1.96E-20	39.23840295	FERMT2	UP	0.692458322	4.88555081	6.697307253	1.08E-10	4.72E-09	13.91999208	LIMS2	55679	UP	0.6415953374	4.2475885762	10.548664006	7.43E-23	3.25E-21	41.1087484204	STX11	8676	UP	0.280501144	5.524968817	7.611076585	2.39E-13	1.05E-11	19.78989051	RNF40	9810	NOT
0.349180443	3.545316763	4.17757217	3.70E-05	0.001599601	1.987602542	C1QTNF2	114898	NOT	0.840229519	54209	6.242566607	10.30965566	5.13E-22	2.03E-20	39.19979737	TREM2	UP	0.796345028	6.40845796	6.691390924	1.12E-10	4.88E-09	13.88613859	GLIPR1	11010	UP	1.1367912778	7.2804439915	10.5447663176	7.67E-23	3.35E-21	41.0774419941	ENPP2	5168	UP	-0.514656386	4.754881243	-7.610064675	2.41E-13	1.05E-11	19.78333344	FAM228B	375190	DOWN
0.2247229	7.626982774	4.177336498	3.70E-05	0.001599601	1.986699378	CREBL2	1389	NOT	0.937163084	137835	4.957903924	10.30501903	5.33E-22	2.09E-20	39.16300905	TMEM71	UP	0.808171795	4.741570963	6.689612981	1.13E-10	4.91E-09	13.8759694	ITIH5	80760	UP	1.2949439811	6.0730861798	10.5441832907	7.70E-23	3.35E-21	41.072759616	AOC3	8639	UP	0.463356108	5.559925099	7.60903352	2.43E-13	1.05E-11	19.77665233	POP1	10940	NOT
0.617551312	2.917836083	4.175803973	3.73E-05	0.001600597	1.980827422	TCEAL2	140597	UP	0.891003558	2247	3.63506004	10.3039026	5.37E-22	2.11E-20	39.1541523	FGF2	UP	-0.492791202	4.508243679	-6.684778944	1.16E-10	5.04E-09	13.84833044	BUB1	699	DOWN	0.4445606886	6.0758703927	10.5421315768	7.83E-23	3.40E-21	41.0562830726	SEC14L1	6397	NOT	-1.307290667	5.70999619	-7.608536897	2.44E-13	1.05E-11	19.77343481	RSPO3	84870	DOWN
0.598098318	5.608919413	4.175512152	3.73E-05	0.001600597	1.979709514	SRPX	8406	UP	0.702374588	51088	5.98886849	10.29682585	5.69E-22	2.23E-20	39.09802397	KLHL5	UP	-0.72043433	5.802245157	-6.681971342	1.18E-10	5.11E-09	13.83228448	KIF14	9928	DOWN	1.0031285189	5.3061591144	10.5292499817	8.70E-23	3.77E-21	40.9528743934	EPB41L3	23136	UP	-0.627794891	4.566832838	-7.604505978	2.50E-13	1.08E-11	19.74732492	TM6SF1	53346	DOWN
0.173049923	5.972722996	4.175286459	3.73E-05	0.001600597	1.978844979	ZNF358	140467	NOT	0.834626797	7128	8.328768491	10.29182806	5.92E-22	2.31E-20	39.05839734	TNFAIP3	UP	-0.282836585	6.17817903	-6.679524564	1.20E-10	5.18E-09	13.81830471	NOL10	79954	NOT	1.1034900802	6.0483457467	10.5259866198	8.93E-23	3.86E-21	40.9266879082	NDN	4692	UP	-0.385595259	4.061802729	-7.603979495	2.51E-13	1.08E-11	19.74391542	HSPB2	3316	NOT
0.281447909	4.81965108	4.174020301	3.75E-05	0.001604863	1.973995637	PTGER1	5731	NOT	0.660814347	8905	6.588835626	10.26103353	7.58E-22	2.93E-20	38.81446333	AP1S2	UP	-0.247777139	4.97901916	-6.678149733	1.21E-10	5.20E-09	13.8104512	NSUN4	387338	NOT	0.7815232885	5.0802360292	10.5165118784	9.65E-23	4.16E-21	40.8506831597	VEGFC	7424	UP	-0.556852137	6.361167918	-7.59642103	2.64E-13	1.13E-11	19.69498548	PRSS23	11098	DOWN
-0.1730141	5.247680231	-4.171771661	3.79E-05	0.001615268	1.9653867	TFB1M	51106	NOT	0.886844443	23452	6.225591055	10.25739821	7.81E-22	3.01E-20	38.78569304	ANGPTL2	UP	0.502431103	5.614657512	6.676199578	1.22E-10	5.25E-09	13.79931327	CALHM2	51063	UP	0.5731037668	3.4098130935	10.5147108589	9.79E-23	4.21E-21	40.8362397761	CLECL1	160365	UP	-0.576187355	6.261860335	-7.595296034	2.66E-13	1.14E-11	19.68770579	FAM117A	81558	DOWN
-0.143599476	4.348451719	-4.171220234	3.80E-05	0.001615268	1.963276196	EXOG	9941	NOT	0.883238235	338773	4.6054316	10.25507898	7.95E-22	3.06E-20	38.76734125	TMEM119	UP	0.383671713	6.03745078	6.674535954	1.23E-10	5.29E-09	13.78981369	ARID5A	10865	NOT	0.9779448733	7.2393063027	10.5115330189	1.00E-22	4.30E-21	40.8107580852	CD3D	915	UP	-0.746571393	6.726348402	-7.59032243	2.75E-13	1.18E-11	19.65553158	APLNR	187	DOWN
0.336737052	4.435780151	4.167776731	3.85E-05	0.001630965	1.950102422	HDC	3067	NOT	1.029895666	7941	7.077764507	10.25293127	8.09E-22	3.11E-20	38.75034876	PLA2G7	UP	0.609649747	4.17983929	6.673132824	1.24E-10	5.31E-09	13.78180292	IL16	3603	UP	0.8703483672	7.2613157816	10.5113035273	1.01E-22	4.30E-21	40.8089180514	FSTL1	11167	UP	-0.670079202	6.949074818	-7.587850488	2.79E-13	1.19E-11	19.63954626	PDGFRB	5159	DOWN
0.405122095	3.642638517	4.167658219	3.86E-05	0.001630965	1.949649209	FGF2	2247	NOT	0.622024812	64321	4.073859258	10.23957964	9.00E-22	3.45E-20	38.64475543	SOX17	UP	-0.407328516	5.773834869	-6.672858025	1.25E-10	5.31E-09	13.78023418	DCAF13	25879	NOT	0.5839813732	5.4116219152	10.5098504118	1.02E-22	4.34E-21	40.7972676525	DOK2	9046	UP	-0.695867623	7.091498834	-7.583778025	2.87E-13	1.22E-11	19.61321902	THY1	7070	DOWN
0.206383274	2.065684286	4.167033688	3.87E-05	0.001630973	1.947261062	CNGA3	1261	NOT	0.89097642	54900	4.732164267	10.23244745	9.53E-22	3.64E-20	38.58838031	LAX1	UP	1.131337659	5.652862404	6.670560044	1.26E-10	5.36E-09	13.76711757	SRPX	8406	UP	1.0602231678	5.6421707169	10.5025200212	1.08E-22	4.59E-21	40.7385089952	CD27	939	UP	0.296211334	4.732525973	7.579599681	2.95E-13	1.25E-11	19.58621789	PPARA	5465	NOT
0.511288655	5.384788334	4.165512314	3.89E-05	0.00163712	1.941444828	PDK4	5166	UP	0.64941223	10235	4.186737681	10.21322405	1.11E-21	4.24E-20	38.43653953	RASGRP2	UP	0.702928737	4.892644656	6.670340687	1.26E-10	5.36E-09	13.76586568	ALDH1A3	220	UP	0.4665913512	5.2728866205	10.49614142	1.14E-22	4.83E-21	40.6873972985	PRKCH	5583	NOT	-0.689467123	4.704588964	-7.579083026	2.96E-13	1.25E-11	19.58287992	ITIH5	80760	DOWN
-0.298211565	5.658858287	-4.164593045	3.91E-05	0.001639167	1.937931384	ERCC6L	54821	NOT	1.125597483	9452	7.303524576	10.19899129	1.25E-21	4.74E-20	38.32421955	ITM2A	UP	0.696181345	6.056753295	6.668419769	1.28E-10	5.41E-09	13.75490411	CD53	963	UP	-0.3325272299	4.1434910566	-10.4953374923	1.15E-22	4.85E-21	40.680956596	ZNF7	7553	NOT	0.695270362	5.580008665	7.578032079	2.98E-13	1.26E-11	19.57609056	OVOL1	5017	UP
-0.184397755	5.634168547	-4.163432491	3.92E-05	0.001640031	1.933496747	UBA6	55236	NOT	0.739489609	89932	4.953013512	10.19846969	1.25E-21	4.75E-20	38.32010488	PAPLN	UP	0.830098735	3.601631004	6.665313948	1.30E-10	5.50E-09	13.73718588	RNF150	57484	UP	0.8248204811	4.1740692338	10.4886650991	1.21E-22	5.10E-21	40.6275105072	FCN1	2219	UP	-0.659003601	6.862259695	-7.572918612	3.09E-13	1.30E-11	19.54306605	RGS1	5996	DOWN
0.41085595	3.587718236	4.163230729	3.93E-05	0.001640031	1.932725901	GFRA1	2674	NOT	0.638042263	23158	6.198623718	10.16595637	1.62E-21	6.11E-20	38.06385178	TBC1D9	UP	0.81393624	3.439975544	6.664842708	1.31E-10	5.50E-09	13.73449805	KCNMA1	3778	UP	0.6849038605	2.5587062983	10.4856369386	1.24E-22	5.21E-21	40.6032607821	P2RY12	64805	UP	-0.434673201	5.816122135	-7.570823119	3.13E-13	1.31E-11	19.52953729	ADAP2	55803	NOT
0.320068782	4.608239156	4.162057277	3.95E-05	0.001643857	1.928243315	ADAM33	80332	NOT	0.881410469	7070	7.085701143	10.12257442	2.29E-21	8.57E-20	37.72264206	THY1	UP	0.670990116	3.128579892	6.663856458	1.31E-10	5.52E-09	13.7288732	PTGFR	5737	UP	0.7070195342	4.9555350886	10.4751026711	1.35E-22	5.66E-21	40.5189305468	MCC	4163	UP	-1.005909157	6.5466824	-7.568774097	3.17E-13	1.33E-11	19.51631117	CPE	1363	DOWN
0.45939537	4.220181777	4.15344457	4.09E-05	0.00169802	1.895377764	PTGIS	5740	NOT	0.721850171	4354	6.129171428	10.1198299	2.34E-21	8.72E-20	37.70108294	MPP1	UP	0.904897613	6.014336244	6.662587552	1.32E-10	5.53E-09	13.72163718	ARMCX1	51309	UP	0.6715618859	5.1007065113	10.4607913761	1.52E-22	6.34E-21	40.4044360905	FCGR2C	9103	UP	-0.414450366	6.627635848	-7.562476126	3.31E-13	1.38E-11	19.47567493	PLEKHO2	80301	NOT
0.45177772	5.656481805	4.153064599	4.10E-05	0.00169802	1.893929235	CCDC69	26112	NOT	0.722758336	5737	3.055968797	10.11908502	2.36E-21	8.75E-20	37.69523221	PTGFR	UP	0.743688294	4.88069005	6.662240653	1.33E-10	5.53E-09	13.71965915	BTK	695	UP	0.5475181039	7.2058994863	10.4531347565	1.61E-22	6.73E-21	40.3432151181	RILPL2	196383	UP	0.657068275	6.47795304	7.558266442	3.40E-13	1.42E-11	19.44852651	OPLAH	26873	UP
-0.127313697	3.661729591	-4.151145371	4.13E-05	0.0017073	1.886614584	TCEANC2	127428	NOT	0.9185074	7045	9.117448031	10.11723911	2.39E-21	8.86E-20	37.68073441	TGFBI	UP	0.816124924	8.610001724	6.661898201	1.33E-10	5.53E-09	13.71770654	TYROBP	7305	UP	-0.373843063	4.9744092727	-10.4382179853	1.82E-22	7.58E-21	40.2240118259	ZNHIT2	741	NOT	-0.553051354	5.771561024	-7.556752209	3.44E-13	1.43E-11	19.43876384	BBS10	79738	DOWN
0.392040717	6.633178221	4.149470634	4.16E-05	0.001714887	1.880234244	CALD1	800	NOT	0.811681004	1292	6.665917986	10.11394109	2.45E-21	9.08E-20	37.65483537	COL6A2	UP	0.774748592	7.704498613	6.66180628	1.33E-10	5.53E-09	13.71718243	MCAM	4162	UP	0.4487574145	5.1970659812	10.4376386043	1.83E-22	7.59E-21	40.219383692	CYLD	1540	NOT	0.448731933	4.956171035	7.555599712	3.46E-13	1.43E-11	19.43133431	PLK4	10733	NOT
0.212228169	4.061849699	4.148827383	4.17E-05	0.001715127	1.877784238	FXYD1	5348	NOT	1.360110609	2532	5.527362246	10.10662978	2.60E-21	9.60E-20	37.59743703	ACKR1	UP	0.587981975	5.31061879	6.660036254	1.34E-10	5.56E-09	13.7070913	DCHS1	8642	UP	0.8678245024	7.3877074927	10.4360493453	1.85E-22	7.67E-21	40.2066892894	PXDN	7837	UP	0.339968945	4.308418044	7.555492325	3.47E-13	1.43E-11	19.43064209	L2HGDH	79944	NOT
0.216467152	4.589069157	4.145517266	4.23E-05	0.001734544	1.865182128	NPR1	4881	NOT	0.584572382	940	3.197652258	10.09348988	2.89E-21	1.06E-19	37.49433863	CD28	UP	-0.355783968	4.405281075	-6.659778673	1.35E-10	5.56E-09	13.70562297	BCORL1	63035	NOT	0.427385551	4.89696975	10.4227757722	2.06E-22	8.52E-21	40.1007052806	CCM2L	140706	NOT	-0.66965002	3.302729617	-7.554558758	3.49E-13	1.44E-11	19.42462456	FGF7	2252	DOWN
-0.12404951	5.513953056	-4.138778267	4.35E-05	0.001772196	1.839553901	POLR3H	171568	NOT	1.127719544	9934	5.699843196	10.08719331	3.04E-21	1.11E-19	37.44496091	P2RY14	UP	0.547774752	4.568831927	6.658309554	1.36E-10	5.58E-09	13.69724907	PDE2A	5138	UP	0.9690865238	6.2299331502	10.4165924833	2.17E-22	8.93E-21	40.0513588755	NCF2	4688	UP	-0.778934773	5.52888695	-7.549074729	3.62E-13	1.49E-11	19.38928677	MYLK	4638	DOWN
0.769006055	5.478222869	4.1385401	4.35E-05	0.001772196	1.838648848	THBS4	7060	UP	0.767498458	80781	7.029908516	10.08566586	3.07E-21	1.12E-19	37.43298517	COL18A1	UP	0.743774288	6.734295871	6.658305858	1.36E-10	5.58E-09	13.69722801	COL6A2	1292	UP	0.4677768735	4.347220863	10.4063790108	2.35E-22	9.68E-21	39.9698834643	SH2D3C	10044	NOT	-0.397431468	5.186632665	-7.547900872	3.64E-13	1.49E-11	19.38172513	ADCY4	196883	NOT
-0.16710668	6.50544206	-4.137119973	4.38E-05	0.001775938	1.833253243	SDAD1	55153	NOT	0.599423972	3687	4.336320465	10.07021842	3.47E-21	1.26E-19	37.31192934	ITGAX	UP	-0.25775151	3.611083549	-6.656728507	1.37E-10	5.62E-09	13.68823871	CST8	10047	NOT	0.6093547993	6.6897613948	10.3967002175	2.55E-22	1.04E-20	39.892712829	RAB8B	51762	UP	-0.879398022	3.406213306	-7.543986182	3.74E-13	1.53E-11	19.35651399	NAP1L3	4675	DOWN
0.310259796	6.672991912	4.136778438	4.39E-05	0.001775938	1.831955869	EHD2	30846	NOT	1.331727839	1545	4.810144871	10.04567034	4.22E-21	1.53E-19	37.11976864	CYP1B1	UP	1.657330679	8.05894206	6.655105858	1.38E-10	5.66E-09	13.67899289	GREM1	26585	UP	0.4197047106	3.7019716092	10.3963630268	2.55E-22	1.04E-20	39.8900250449	NAIP	4671	NOT	0.474498309	6.018313105	7.540204658	3.83E-13	1.56E-11	19.33216944	GRTP1	79774	NOT
-0.098808253	3.772992561	-4.136227229	4.40E-05	0.001775938	1.829862225	MYOD1	4654	NOT	0.698427168	9902	6.897961317	10.04326543	4.30E-21	1.56E-19	37.10095725	MRC2	UP	1.139429055	3.319911374	6.653105419	1.40E-10	5.72E-09	13.6675967	OMD	4958	UP	1.0883532376	9.8496033854	10.3900182337	2.69E-22	1.10E-20	39.839458722	COL6A3	1293	UP	-0.434392903	2.733667212	-7.537841587	3.90E-13	1.58E-11	19.31696104	NIPSNAP3B	55335	NOT
-0.222163529	4.594109532	-4.132644961	4.46E-05	0.001798092	1.816261933	GEN1	348654	NOT	1.305286405	27299	7.236809032	10.03105487	4.74E-21	1.71E-19	37.00548449	ADAMDEC1	UP	0.700861959	7.741030099	6.650019072	1.43E-10	5.81E-09	13.6500192	PKIG	11142	UP	0.865665316	3.3027296173	10.3839051476	2.82E-22	1.15E-20	39.7907547137	FGF7	2252	UP	-0.372858333	4.460498254	-7.53309915	4.02E-13	1.62E-11	19.28644979	GNG2	54331	NOT
0.404502805	6.381798068	4.132035219	4.47E-05	0.00179818	1.813948074	GIMAP6	474344	NOT	0.704233974	1438	4.720646311	10.02765394	4.87E-21	1.75E-19	36.97890467	CSF2RA	UP	0.927329035	5.165177571	6.642202192	1.49E-10	6.06E-09	13.60552693	PDLIM3	27295	UP	-0.5079251416	7.1034742293	-10.3835938488	2.83E-22	1.15E-20	39.7882749548	PAICS	10606	DOWN	0.27483316	6.576291742	7.53306631	4.02E-13	1.62E-11	19.28623855	RANGAP1	5905	NOT
0.318840596	4.570386691	4.130749728	4.50E-05	0.001803332	1.809070884	ANKRD35	148741	NOT	0.642967297	8642	5.263170578	10.00288951	5.92E-21	2.12E-19	36.78551209	DCHS1	UP	-0.659664514	6.564660674	-6.633176432	1.58E-10	6.38E-09	13.55420174	CENPE	1062	DOWN	1.0723740018	9.3069607802	10.3810165129	2.89E-22	1.17E-20	39.7677458201	LUM	4060	UP	-0.593921286	3.677787506	-7.533043408	4.02E-13	1.62E-11	19.28609124	IGF1	3479	DOWN
-0.333284947	6.12533914	-4.127909483	4.55E-05	0.001818637	1.798299795	HK2	3099	NOT	0.892790587	27334	3.862673197	10.00131368	6.00E-21	2.14E-19	36.77321511	P2RY10	UP	0.607025469	6.393372366	6.6327505	1.58E-10	6.38E-09	13.55178093	PREX1	57580	UP	0.9721651991	5.8455934897	10.3779386483	2.96E-22	1.20E-20	39.7432334342	GLT8D2	83468	UP	-0.654515274	9.35936119	-7.531958516	4.05E-13	1.63E-11	19.2791134	COL4A1	1282	DOWN
0.452527188	5.171075686	4.127524729	4.56E-05	0.001818637	1.796841203	ACTC1	70	NOT	0.970041655	857	8.437570124	9.982472202	6.96E-21	2.47E-19	36.62627006	CAV1	UP	0.455965247	2.939496099	6.629254877	1.61E-10	6.48E-09	13.53191771	FHL5	9457	NOT	0.5866721803	5.6859245467	10.3700380752	3.16E-22	1.27E-20	39.6803304637	GJA4	2701	UP	-0.698848021	4.283259241	-7.531269843	4.07E-13	1.63E-11	19.27468435	RTN1	6252	DOWN
-0.129735705	3.944590687	-4.12684561	4.57E-05	0.001819289	1.794266983	METTL6	131965	NOT	0.793507624	10203	5.376278132	9.979558877	7.12E-21	2.52E-19	36.60356295	CALCRL	UP	0.599456355	4.942977334	6.629162767	1.61E-10	6.48E-09	13.53139442	CLIP3	25999	UP	0.8472200473	9.3593611896	10.3668597316	3.24E-22	1.30E-20	39.6550323212	COL4A1	1282	UP	-0.606713083	4.472015589	-7.529900502	4.11E-13	1.64E-11	19.2658786	TOX2	84969	DOWN
0.542519504	5.610335631	4.126046488	4.59E-05	0.001820858	1.791238381	RAI2	10742	UP	0.801123242	11040	6.695087203	9.977690615	7.23E-21	2.56E-19	36.58900326	PIM2	UP	0.513965004	5.57677647	6.627417226	1.63E-10	6.54E-09	13.52147869	QKI	9444	UP	0.6591603781	6.3960500089	10.3627218434	3.35E-22	1.34E-20	39.6221029022	TNFAIP8	25816	UP	0.5248067	5.052507919	7.528973103	4.13E-13	1.64E-11	19.25991549	ORC1	4998	UP
-0.221360883	3.693685426	-4.125348757	4.60E-05	0.001821672	1.788594478	GINS4	84296	NOT	0.68200097	5724	6.310152058	9.968362926	7.78E-21	2.75E-19	36.51633403	PTAFR	UP	0.74111435	9.207274437	6.626677695	1.64E-10	6.55E-09	13.51727828	SH3BGRL	6451	UP	0.6622271871	5.4364304198	10.3589858245	3.45E-22	1.38E-20	39.5923776522	GGT5	2687	UP	-0.526734315	3.742719042	-7.528903414	4.13E-13	1.64E-11	19.25946742	CNTN4	152330	DOWN
-0.236065384	6.631229216	-4.122825574	4.65E-05	0.001836346	1.779036795	PEX7	5191	NOT	0.827553405	3162	7.493777475	9.95791112	8.45E-21	2.98E-19	36.43495282	HMOX1	UP	1.082181142	3.629395084	6.62331454	1.67E-10	6.66E-09	13.49818051	CASQ2	845	UP	0.5205406076	5.5133085391	10.3528733493	3.62E-22	1.45E-20	39.5437568276	ROBO4	54538	UP	0.443439628	5.78737004	7.521827548	4.33E-13	1.72E-11	19.21398789	PDSS1	23590	NOT
0.29503284	2.838028045	4.115761719	4.79E-05	0.00188629	1.752307474	ABCA6	23460	NOT	0.580599779	5334	3.145350874	9.941851291	9.59E-21	3.37E-19	36.30999996	PLCL1	UP	0.801392955	7.126508672	6.620644941	1.70E-10	6.75E-09	13.48302619	CORO1A	11151	UP	1.0725474542	7.9903279588	10.3397043312	4.03E-22	1.60E-20	39.4390583317	APOE	348	UP	0.298713385	4.74770603	7.521725425	4.33E-13	1.72E-11	19.21333173	ERI2	112479	NOT
0.406910869	4.507248448	4.114348393	4.81E-05	0.001892755	1.7469645	ZNF423	23090	NOT	1.747365685	6363	5.919191205	9.934446075	1.02E-20	3.56E-19	36.25242251	CCL19	UP	0.429347044	4.519326381	6.618549481	1.72E-10	6.82E-09	13.4711342	GNG2	54331	NOT	1.012631711	6.376023943	10.3103809507	5.10E-22	2.03E-20	39.2061856402	FERMT2	10979	UP	-0.849330591	3.769885224	-7.52131619	4.35E-13	1.72E-11	19.21070238	SLIT2	9353	DOWN
0.242536338	6.128015671	4.112159322	4.86E-05	0.001905356	1.738692163	CD34	947	NOT	0.840597667	1123	6.615062346	9.917119993	1.17E-20	4.07E-19	36.11780306	CHN1	UP	0.817079379	4.228544195	6.617866131	1.72E-10	6.83E-09	13.46725671	ASB2	51676	UP	0.4974898247	3.6433539438	10.307158877	5.24E-22	2.07E-20	39.1806192685	KCNN3	3782	UP	-0.433856681	3.599047116	-7.518201582	4.44E-13	1.75E-11	19.19069432	LAYN	143903	NOT
-0.231751406	7.315097507	-4.111502141	4.87E-05	0.00190593	1.736209503	MTHFD2	10797	NOT	0.951649646	27145	3.683163917	9.909885791	1.23E-20	4.30E-19	36.06163463	FILIP1	UP	-0.388871115	4.980952182	-6.616140625	1.74E-10	6.88E-09	13.45746707	INCENP	3619	NOT	0.8389387099	6.2537032815	10.3018218841	5.46E-22	2.16E-20	39.1382810628	TREM2	54209	UP	0.268906583	4.91259119	7.516220873	4.49E-13	1.77E-11	19.17797349	UBE3C	9690	NOT
0.298407519	6.60273095	4.110776445	4.89E-05	0.001907054	1.733468431	AP1S2	8905	NOT	0.580631181	27303	3.518163388	9.909241669	1.24E-20	4.31E-19	36.05663461	RBMS3	UP	-0.307124246	5.143137895	-6.611969969	1.78E-10	7.03E-09	13.43381266	DDX31	64794	NOT	0.9369296945	4.9760276759	10.2983944221	5.62E-22	2.21E-20	39.111097385	TMEM71	137835	UP	0.444328484	5.844726726	7.515560436	4.51E-13	1.77E-11	19.17373246	SLC25A10	1468	NOT
-0.130749623	4.992805525	-4.108067333	4.94E-05	0.001918652	1.723239546	NSUN4	387338	NOT	0.84347859	2210	5.098427263	9.90756571	1.26E-20	4.36E-19	36.0436258	FCGR1B	UP	-0.400469905	4.369216612	-6.611748529	1.79E-10	7.03E-09	13.43255705	RAD18	56852	NOT	0.4759842283	6.378503453	10.2918928895	5.92E-22	2.33E-20	39.0595463215	IQSEC1	9922	NOT	-0.603111705	6.03841755	-7.511370039	4.64E-13	1.81E-11	19.14682993	WIPF1	7456	DOWN
-0.207148441	4.13735032	-4.107911101	4.94E-05	0.001918652	1.722649841	RBL1	5933	NOT	1.119352406	81035	4.975942493	9.894181607	1.40E-20	4.80E-19	35.93978322	COLEC12	UP	0.523085193	6.090749173	6.610500476	1.80E-10	7.06E-09	13.42548087	KANK2	25959	UP	-0.533204763	5.4592696997	-10.2866065945	6.18E-22	2.42E-20	39.0176439939	RTKN	6242	DOWN	-0.451666805	5.206511814	-7.511263072	4.64E-13	1.81E-11	19.14614334	ZNF25	219749	NOT
0.285446854	7.390928978	4.107406651	4.95E-05	0.001918652	1.720745916	CRIM1	51232	NOT	1.606269722	6356	7.382997907	9.888777627	1.46E-20	4.98E-19	35.89787832	CCL11	UP	0.724906091	4.180731364	6.610100682	1.80E-10	7.06E-09	13.42321433	STON1	11037	UP	0.8817755651	3.6426385175	10.2855982881	6.23E-22	2.44E-20	39.0096528849	FGF2	2247	UP	-0.571147642	5.559267501	-7.510950895	4.65E-13	1.81E-11	19.14413961	CD40	958	DOWN
-0.263048736	4.494607663	-4.106990369	4.96E-05	0.001918652	1.719174917	PAK6	56924	NOT	0.893005414	6678	10.1792812	9.8662935	1.74E-20	5.93E-19	35.72366679	SPARC	UP	0.430328457	4.062407909	6.604298927	1.87E-10	7.29E-09	13.39033406	HSPB2	3316	NOT	0.833028094	8.3402274356	10.2749584027	6.78E-22	2.65E-20	38.92535481	TNFAIP3	7128	UP	-0.453882719	3.472992227	-7.508168672	4.74E-13	1.84E-11	19.12628436	CLDN11	5010	NOT
-0.264923859	8.396255408	-4.103748396	5.03E-05	0.001939899	1.706945041	RACGAP1	29127	NOT	0.76124719	948	4.363124299	9.844395674	2.06E-20	6.99E-19	35.55421636	CD36	UP	0.946264807	7.630592432	6.599622256	1.92E-10	7.47E-09	13.36384547	C1S	716	UP	-0.349231809	5.4355969639	-10.2633398299	7.44E-22	2.90E-20	38.8333570364	NAA15	80155	NOT	-0.502981932	3.76035314	-7.502833834	4.91E-13	1.90E-11	19.09206083	RASSF8	11228	DOWN
0.293650826	5.113381611	4.102964194	5.05E-05	0.001940443	1.70398807	PAMR1	25891	NOT	0.935052039	3109	8.194763825	9.842808878	2.09E-20	7.07E-19	35.54194577	HLA-DMB	UP	0.77504721	4.294037891	6.597434669	1.94E-10	7.55E-09	13.35145976	MOXD1	26002	UP	0.6950146782	5.9940877333	10.2572532333	7.81E-22	3.04E-20	38.7851850174	KLHL5	51088	UP	-0.504382543	4.185286037	-7.502649796	4.92E-13	1.90E-11	19.09088052	ZSCAN18	65982	DOWN
0.248372221	5.868487266	4.099547751	5.12E-05	0.001959841	1.691111746	SYNPO	11346	NOT	1.14533393	1281	10.38442527	9.842032733	2.10E-20	7.09E-19	35.53594429	COL3A1	UP	0.887908078	3.674265574	6.587851668	2.06E-10	7.97E-09	13.29723829	PGM5	5239	UP	0.883157506	4.6063712947	10.250768149	8.23E-22	3.19E-20	38.7338763544	TMEM119	338773	UP	-0.634153093	8.515632083	-7.490928079	5.31E-13	2.05E-11	19.01574792	COL4A2	1284	DOWN
-0.267175739	3.963195538	-4.098752002	5.13E-05	0.001961651	1.688114023	ESCO2	157570	NOT	0.758250224	6614	4.860928537	9.831279844	2.29E-20	7.69E-19	35.45282655	SIGLEC1	UP	0.874446936	6.013132758	6.585866976	2.08E-10	8.04E-09	13.28601599	WFDC1	58189	UP	1.0295512695	7.092925236	10.2497362829	8.30E-22	3.21E-20	38.7257140742	PLA2G7	7941	UP	0.731233918	5.61215841	7.490337287	5.33E-13	2.05E-11	19.01196339	HKDC1	80201	UP
0.271302928	4.381198871	4.095298449	5.21E-05	0.00198071	1.675110023	MSC	9242	NOT	0.820496285	28986	6.521959068	9.827203875	2.36E-20	7.90E-19	35.42133375	MAGEH1	UP	0.637321873	4.332455156	6.584192903	2.10E-10	8.10E-09	13.27655201	DOCK2	1794	UP	-0.3498730649	5.7750498908	-10.2490812983	8.34E-22	3.22E-20	38.7205332401	UMPS	7372	NOT	-0.747104855	5.608113745	-7.489041435	5.38E-13	2.06E-11	19.00366309	GPX7	2882	DOWN
0.319097083	6.256255664	4.095267472	5.21E-05	0.00198071	1.674993427	PCDH18	54510	NOT	0.731181422	54518	4.90372385	9.825860244	2.39E-20	7.97E-19	35.41095389	APBB1IP	UP	0.443262657	3.500235362	6.583896573	2.10E-10	8.10E-09	13.27487696	BMP6	654	NOT	0.6152944761	4.0793944298	10.240501012	8.94E-22	3.44E-20	38.6526811177	SOX17	64321	UP	0.50000389	6.618064207	7.48726408	5.44E-13	2.08E-11	18.99228034	MYO5B	4645	UP
0.211168182	7.355512716	4.093945441	5.24E-05	0.001986873	1.670018121	EPAS1	2034	NOT	0.831774836	1346	6.379986776	9.814598799	2.61E-20	8.69E-19	35.32398874	COX7A1	UP	-0.764022054	6.984108954	-6.581616585	2.13E-10	8.19E-09	13.26199087	TTK	7272	DOWN	0.8792245686	6.2256862449	10.2390063046	9.04E-22	3.47E-20	38.6408642858	ANGPTL2	23452	UP	-0.43177765	6.824633434	-7.48645043	5.47E-13	2.09E-11	18.98707011	RAB11FIP2	22841	NOT
0.301543888	3.383251217	4.092181091	5.28E-05	0.001996699	1.663380472	SGIP1	84251	NOT	0.774606598	57134	5.058900534	9.808181026	2.74E-20	9.11E-19	35.27445397	MAN1C1	UP	0.953549751	3.800650421	6.581269736	2.14E-10	8.19E-09	13.26003083	ZFPM2	23414	UP	0.6553207319	6.6027309505	10.2300561723	9.72E-22	3.72E-20	38.5701262335	AP1S2	8905	UP	-0.453110368	2.988557921	-7.485787879	5.49E-13	2.09E-11	18.98282776	BEND5	79656	NOT
0.410668525	6.504225527	4.09013648	5.32E-05	0.002000388	1.655691701	RASSF2	9770	NOT	0.936750503	5997	9.10379684	9.80014584	2.92E-20	9.67E-19	35.21246173	RGS2	UP	0.592639701	9.481612989	6.580354564	2.15E-10	8.20E-09	13.25485956	LIPA	3988	UP	0.8883697527	4.7440053681	10.2255850783	1.01E-21	3.85E-20	38.5348012896	LAX1	54900	UP	0.436831536	4.989474047	7.481392573	5.66E-13	2.15E-11	18.95469127	TBC1D31	93594	NOT
0.301604081	9.472768259	4.08984466	5.33E-05	0.002000388	1.654594595	LIPA	3988	NOT	0.928895965	22795	7.008495724	9.78795634	3.21E-20	1.06E-18	35.11847456	NID2	UP	-0.526258714	4.240431842	-6.580259429	2.15E-10	8.20E-09	13.25432202	ARHGEF39	84904	DOWN	0.6428004241	4.1943785812	10.1899178104	1.34E-21	5.11E-20	38.2533070792	RASGRP2	10235	UP	-0.484368078	7.224701808	-7.479891898	5.71E-13	2.17E-11	18.94508747	TSPYL4	23270	NOT
0.354250864	7.71644006	4.089620074	5.33E-05	0.002000388	1.653750309	PKIG	11142	NOT	1.073675272	10231	6.320608337	9.786814676	3.24E-20	1.07E-18	35.10967522	RCAN2	UP	-0.609087629	6.188616243	-6.576937732	2.19E-10	8.34E-09	13.23555713	CENPA	1058	DOWN	1.1235606478	7.3167990372	10.1862147407	1.38E-21	5.25E-20	38.2241125962	ITM2A	9452	UP	-0.716887956	3.1497685	-7.478446585	5.77E-13	2.18E-11	18.9358393	DCLK1	9201	DOWN
0.36681275	4.049125251	4.089475445	5.33E-05	0.002000388	1.653206625	PRKCB	5579	NOT	1.006540621	55026	3.48546431	9.773979452	3.58E-20	1.18E-18	35.01078896	TMEM255A	UP	-0.311019811	4.549566616	-6.57635999	2.20E-10	8.35E-09	13.23229407	GET4	51608	NOT	0.7360019582	4.9598843408	10.1856094609	1.39E-21	5.26E-20	38.2193412113	PAPLN	89932	UP	-0.760284959	7.013340919	-7.477322497	5.81E-13	2.19E-11	18.92864746	PCOLCE	5118	DOWN
0.406559249	3.403068439	4.088662287	5.35E-05	0.002002464	1.650150156	KCNMA1	3778	NOT	0.882071628	7373	4.411808818	9.756437055	4.10E-20	1.35E-18	34.87575885	COL14A1	UP	0.652837855	4.368724926	6.574941525	2.22E-10	8.40E-09	13.22428354	TMTC1	83857	UP	0.3638105202	7.0817563297	10.1830811075	1.41E-21	5.35E-20	38.1994120362	MGAT1	4245	NOT	-0.520657715	4.392138121	-7.473707893	5.95E-13	2.24E-11	18.90552679	DOCK10	55619	DOWN
0.397427266	6.412029194	4.087402466	5.38E-05	0.002008241	1.645415881	EMILIN1	11117	NOT	0.776696308	81793	3.095749279	9.749983758	4.32E-20	1.42E-18	34.82612091	TLR10	UP	0.419752772	5.86790133	6.569800737	2.29E-10	8.63E-09	13.19526258	CYGB	114757	NOT	0.4491589005	4.6200094287	10.1745280115	1.51E-21	5.72E-20	38.1320144011	SCARF1	8578	NOT	-0.553869195	7.880632935	-7.473118348	5.97E-13	2.24E-11	18.90175656	RAI14	26064	DOWN
-0.342044605	5.033379616	-4.086068184	5.41E-05	0.002012362	1.640403235	AUNIP	79000	NOT	0.602903279	4063	3.330494151	9.748633883	4.36E-20	1.43E-18	34.81574025	LY9	UP	0.895301055	5.101823748	6.566378429	2.33E-10	8.79E-09	13.17595214	EML1	2009	UP	0.6379108132	6.2079631443	10.1651123197	1.63E-21	6.15E-20	38.0578557089	TBC1D9	23158	UP	0.380677271	4.557031966	7.472441572	6.00E-13	2.25E-11	18.89742875	FANCD2	2177	NOT
-0.07950802	3.521468474	-4.085787671	5.42E-05	0.002012362	1.639349586	TMEM174	134288	NOT	0.708395376	139818	5.170123933	9.740192048	4.66E-20	1.52E-18	34.75084074	DOCK11	UP	0.511274556	4.726075454	6.565388437	2.35E-10	8.82E-09	13.17036748	LDLRAD4	753	UP	0.4707764989	4.6652609761	10.1282845912	2.19E-21	8.23E-20	37.768162483	STARD8	9754	NOT	-0.744968178	5.84559349	-7.46872225	6.15E-13	2.30E-11	18.87364969	GLT8D2	83468	DOWN
-0.347921296	6.955994258	-4.083193288	5.47E-05	0.002029307	1.629607836	STIL	6491	NOT	0.946439799	26228	3.588689684	9.739628749	4.68E-20	1.53E-18	34.74651135	STAP1	UP	0.629335422	5.463535195	6.563893087	2.37E-10	8.86E-09	13.16193322	MYO1F	4542	UP	-0.453508481	5.8034530009	-10.1195245407	2.35E-21	8.80E-20	37.6993402116	DCAF13	25879	NOT	-0.564302623	5.4143064	-7.463883908	6.35E-13	2.37E-11	18.84272922	TM4SF18	116441	DOWN
0.434811102	5.113951498	4.081270326	5.52E-05	0.002035121	1.622390857	FAT4	79633	NOT	0.733325312	11259	6.353946828	9.733878338	4.89E-20	1.59E-18	34.70232328	FILIP1L	UP	0.448855861	4.826757212	6.563721942	2.37E-10	8.86E-09	13.16096799	PTPRB	5787	NOT	0.7191126709	3.0628906768	10.1172893539	2.39E-21	8.93E-20	37.6817850314	PTGFR	5737	UP	-0.273827465	7.35654918	-7.463432463	6.37E-13	2.37E-11	18.8398449	LEPROT	54741	NOT
-0.150354833	5.361583767	-4.080654551	5.53E-05	0.002035121	1.620080472	RFT1	91869	NOT	1.030067187	29909	5.078382065	9.700485093	6.35E-20	2.04E-18	34.44601895	GPR171	UP	-0.270190974	4.709829387	-6.556212917	2.48E-10	9.24E-09	13.11863694	TYW5	129450	NOT	0.7214212871	6.1436327386	10.1171640959	2.39E-21	8.93E-20	37.6808013179	MPP1	4354	UP	-0.461570202	4.646374571	-7.455503025	6.71E-13	2.49E-11	18.78920392	NRROS	375387	NOT
0.366934624	7.698154642	4.080282194	5.54E-05	0.002035121	1.618683547	CD93	22918	NOT	0.840373445	7057	6.379694557	9.696472296	6.55E-20	2.10E-18	34.41525398	THBS1	UP	0.885232325	5.400098651	6.554868681	2.49E-10	9.29E-09	13.11106278	FIBIN	387758	UP	0.8778348075	7.0914988342	10.1047665022	2.64E-21	9.83E-20	37.5834702869	THY1	7070	UP	0.317470198	6.445858079	7.453218043	6.81E-13	2.52E-11	18.77461828	RNF126	55658	NOT
-0.179043023	4.900767775	-4.077622036	5.60E-05	0.002052842	1.608707116	TBC1D7	51256	NOT	0.709219635	958	5.55557917	9.690060816	6.88E-20	2.20E-18	34.36611442	CD40	UP	1.487268182	6.286049493	6.550424113	2.56E-10	9.51E-09	13.08602787	SYNM	23336	UP	0.4312373884	3.1485065152	10.0996994955	2.75E-21	1.02E-19	37.5437093368	FAM124B	79843	NOT	-1.044400448	6.228846187	-7.447197068	7.08E-13	2.62E-11	18.73620043	FHL1	2273	DOWN
-0.386057452	5.223160814	-4.075698162	5.65E-05	0.002064462	1.601495665	F12	2161	NOT	1.003504109	50852	3.597396096	9.689349093	6.92E-20	2.21E-18	34.36066073	TRAT1	UP	0.662096439	3.565599221	6.547570524	2.60E-10	9.65E-09	13.06996109	C1QTNF2	114898	UP	0.8043776552	6.6543997853	10.0981125707	2.78E-21	1.03E-19	37.5312589732	COL6A2	1292	UP	1.118149404	6.114809705	7.445161071	7.18E-13	2.65E-11	18.72321453	HOXA10	3206	UP
-0.358057246	8.077291996	-4.074511435	5.67E-05	0.00206774	1.59704888	CCNB1	891	NOT	0.666865961	50615	3.831454735	9.682781615	7.28E-20	2.31E-18	34.31034741	IL21R	UP	0.793646077	9.106553343	6.541738777	2.69E-10	9.96E-09	13.0371423	LAPTM5	7805	UP	0.5633918233	5.2418295233	10.0949968205	2.85E-21	1.06E-19	37.5068172405	LAMA4	3910	UP	-0.80896391	5.555321287	-7.444053491	7.23E-13	2.66E-11	18.7161513	DPYSL3	1809	DOWN
0.267313335	5.030025069	4.074132571	5.68E-05	0.00206774	1.595629486	CNTNAP1	8506	NOT	0.78574408	10462	4.77324711	9.675629348	7.70E-20	2.44E-18	34.25557675	CLEC10A	UP	0.617813117	4.631729628	6.5401294	2.72E-10	1.00E-08	13.02808917	ADAM33	80332	UP	0.9153950227	9.1332129995	10.0942213261	2.87E-21	1.06E-19	37.5007344697	TGFBI	7045	UP	0.25543302	4.868774309	7.438243166	7.51E-13	2.76E-11	18.67911044	ABCB8	11194	NOT
0.228522106	2.552847428	4.073668468	5.69E-05	0.00206774	1.593890908	LMO3	55885	NOT	0.783206021	81606	7.578941603	9.660691701	8.64E-20	2.73E-18	34.14126365	LBH	UP	0.779549438	4.69310386	6.53578441	2.79E-10	1.03E-08	13.00365582	TMEM119	338773	UP	0.5803753452	3.2025244624	10.0893496318	2.98E-21	1.10E-19	37.4625281585	CD28	940	UP	-0.777929824	6.045944837	-7.430456205	7.90E-13	2.90E-11	18.62950165	TIMP3	7078	DOWN
-0.189373632	4.834256308	-4.072457187	5.72E-05	0.0020734	1.589354184	OSGIN2	734	NOT	0.937000722	5118	7.005515018	9.659599692	8.72E-20	2.75E-18	34.13291091	PCOLCE	UP	0.774896412	5.996025316	6.528032499	2.92E-10	1.07E-08	12.9600941	FNBP1	23048	UP	1.1273291314	5.7174652189	10.0749516076	3.35E-21	1.23E-19	37.3496716237	P2RY14	9934	UP	-0.378805145	4.749819701	-7.428864153	7.99E-13	2.92E-11	18.61936376	EHD3	30845	NOT
0.135000037	5.622057795	4.071483132	5.74E-05	0.002077059	1.58570685	PURA	5813	NOT	1.066639016	2202	5.797888193	9.657180454	8.88E-20	2.79E-18	34.11440822	EFEMP1	UP	0.928236359	2.960479247	6.52777516	2.92E-10	1.07E-08	12.95864865	SCRG1	11341	UP	0.766324372	7.0326968855	10.0743481043	3.36E-21	1.23E-19	37.3449431272	COL18A1	80781	UP	0.50897052	6.167143754	7.42622338	8.13E-13	2.97E-11	18.60255131	GPR35	2859	UP
0.23923296	5.748335382	4.07087694	5.76E-05	0.002077596	1.583437373	ESAM	90952	NOT	0.894672025	2487	4.74731751	9.646900982	9.62E-20	3.01E-18	34.03581963	FRZB	UP	-0.333689532	4.902837001	-6.520916845	3.04E-10	1.11E-08	12.92014161	ARHGAP27	201176	NOT	1.3473160262	5.5314325363	10.0720286087	3.42E-21	1.25E-19	37.3267711638	ACKR1	2532	UP	-0.473467894	4.542457837	-7.425720918	8.15E-13	2.97E-11	18.59935288	PDE2A	5138	NOT
-0.350702718	6.885939297	-4.069485354	5.79E-05	0.00208485	1.578228687	NCAPG	64151	NOT	1.123907788	9023	5.34133184	9.639380808	1.02E-19	3.19E-18	33.97835756	CH25H	UP	0.501052104	8.4852927	6.519485434	3.07E-10	1.12E-08	12.91210852	PJA2	9867	UP	0.5964359687	4.3385992016	10.0711203206	3.45E-21	1.26E-19	37.3196558661	ITGAX	3687	UP	0.456558128	7.035779512	7.420824794	8.42E-13	3.06E-11	18.56819486	LAD1	3898	NOT
-0.251763567	5.157376883	-4.06876274	5.81E-05	0.002086403	1.575524587	SUV39H2	79723	NOT	0.677794588	51334	4.629539301	9.638144605	1.03E-19	3.21E-18	33.96891419	PRR16	UP	-0.622493164	6.300422283	-6.517935715	3.09E-10	1.13E-08	12.90341297	ESPL1	9700	DOWN	-0.8438317975	5.2231608142	-10.0618833971	3.71E-21	1.35E-19	37.2473165269	F12	2161	DOWN	-0.70985571	6.644563964	-7.416338481	8.67E-13	3.14E-11	18.539658	HCLS1	3059	DOWN
0.291972143	7.479615486	4.067436385	5.84E-05	0.002092276	1.570562365	STOM	2040	NOT	1.139504987	3075	6.908741667	9.637820633	1.03E-19	3.21E-18	33.96643948	CFH	UP	-0.336515042	5.329519985	-6.516359511	3.12E-10	1.13E-08	12.89457039	INTS7	25896	NOT	0.7055803657	4.7304632576	10.0468315437	4.18E-21	1.52E-19	37.1295168905	CSF2RA	1438	UP	-0.436616973	4.613348517	-7.413972695	8.81E-13	3.18E-11	18.52461463	TCEA2	6919	NOT
-0.2223285	5.776868975	-4.066998522	5.85E-05	0.002092276	1.56892453	FANCE	2178	NOT	0.668538804	51285	5.570076564	9.637716497	1.03E-19	3.21E-18	33.96564403	RASL12	UP	0.959038799	6.505652047	6.515789922	3.13E-10	1.14E-08	12.89137535	FBN1	2200	UP	0.6961844653	6.9054238544	10.0345624	4.61E-21	1.66E-19	37.033568546	MRC2	9902	UP	-0.764806808	7.255652699	-7.408354944	9.14E-13	3.30E-11	18.48890699	LY96	23643	DOWN
0.476312049	5.2525679	4.065679659	5.88E-05	0.002094906	1.563992276	HSPB8	26353	NOT	0.793428843	6451	9.169503282	9.631526274	1.08E-19	3.34E-18	33.91836878	SH3BGRL	UP	0.655438273	6.864779618	6.515206982	3.14E-10	1.14E-08	12.88810565	DENND5A	23258	UP	1.3270152665	4.8184572401	10.0345129991	4.61E-21	1.66E-19	37.0331823488	CYP1B1	1545	UP	0.404429906	6.042368141	7.399988233	9.65E-13	3.47E-11	18.43576312	DENND1A	57706	NOT
0.42511724	6.557786212	4.065617639	5.88E-05	0.002094906	1.563760375	MS4A7	58475	NOT	0.964418946	10516	5.752117772	9.630598827	1.09E-19	3.35E-18	33.91128733	FBLN5	UP	-0.354456208	3.898373654	-6.511581811	3.21E-10	1.16E-08	12.86777696	LIN9	286826	NOT	1.3046908364	7.2554407389	10.0275123518	4.87E-21	1.75E-19	36.9784648341	ADAMDEC1	27299	UP	0.289681656	5.375558985	7.399630751	9.67E-13	3.47E-11	18.43349344	TUBGCP4	27229	NOT
0.290477788	4.194378581	4.065037977	5.90E-05	0.002095285	1.561593057	RASGRP2	10235	NOT	1.032323071	83604	6.873633881	9.627102038	1.12E-19	3.44E-18	33.88459147	TMEM47	UP	1.014243792	6.217797571	6.508476654	3.27E-10	1.18E-08	12.85037102	PRKAR2B	5577	UP	0.4117747191	4.4305672443	10.0070397634	5.73E-21	2.06E-19	36.8185729053	VASH1	22846	NOT	-0.859088857	7.922940891	-7.397668283	9.80E-13	3.51E-11	18.421035	AEBP1	165	DOWN
0.269855166	3.556432139	4.060622171	6.01E-05	0.002127382	1.545091877	CX3CR1	1524	NOT	0.764178572	2042	3.341927767	9.626056649	1.13E-19	3.46E-18	33.87661167	EPHA3	UP	0.340387661	2.360064403	6.506047412	3.32E-10	1.19E-08	12.83675821	ANKRD55	79722	NOT	-0.480021411	4.770876326	-9.9955336537	6.28E-21	2.25E-19	36.7287903593	ECE2	9718	NOT	-0.340456206	3.315518543	-7.397144728	9.83E-13	3.52E-11	18.4177117	HECTD2	143279	NOT
-0.304089974	4.537549122	-4.060259209	6.01E-05	0.002127382	1.543736272	BRCA2	675	NOT	0.807215275	1909	5.354618772	9.621371905	1.17E-19	3.58E-18	33.84085773	EDNRA	UP	0.500993907	4.914143296	6.498580927	3.46E-10	1.24E-08	12.79494176	PEAR1	375033	UP	0.6356191357	5.2669087413	9.9927241086	6.42E-21	2.30E-19	36.706876231	DCHS1	8642	UP	0.445516626	4.932643285	7.396146527	9.90E-13	3.53E-11	18.41137602	IQGAP3	128239	NOT
0.373526682	9.178057972	4.058894044	6.05E-05	0.002134645	1.538638577	SH3BGRL	6451	NOT	0.950068616	4033	4.995334988	9.61102878	1.27E-19	3.87E-18	33.7619554	LRMP	UP	0.804712999	7.605986669	6.498189156	3.47E-10	1.24E-08	12.79274861	MAFB	9935	UP	0.8884963361	3.8671412842	9.9902932223	6.54E-21	2.33E-19	36.687918401	P2RY10	27334	UP	-0.422185621	2.803816133	-7.393608094	1.01E-12	3.58E-11	18.39526718	DSEL	92126	NOT
0.283312415	4.254467508	4.057755057	6.08E-05	0.002139959	1.534386649	ITGA9	3680	NOT	0.612583841	3570	4.939187057	9.603321937	1.35E-19	4.10E-18	33.70319646	IL6R	UP	0.339609698	3.637780002	6.497660976	3.48E-10	1.24E-08	12.789792	FAM110D	79927	NOT	0.682111994	6.3206921197	9.9783041254	7.19E-21	2.56E-19	36.5944567309	PTAFR	5724	UP	0.420988701	7.972540734	7.387056144	1.05E-12	3.73E-11	18.35370737	TTLL12	23170	NOT
-0.333942523	6.7761254	-4.056415964	6.11E-05	0.002147051	1.529389102	KIF18B	146909	NOT	0.609512485	11006	3.569182809	9.591156683	1.48E-19	4.48E-18	33.61050211	LILRB4	UP	0.887998865	7.409888928	6.493109017	3.58E-10	1.27E-08	12.76431872	VCAM1	7412	UP	0.4927607793	5.4179068668	9.9763373352	7.31E-21	2.60E-19	36.5791305602	LYL1	4066	UP	-0.680656207	5.526235133	-7.386420417	1.05E-12	3.74E-11	18.34967632	SMARCA1	6594	DOWN
0.373437072	6.276410174	4.050126466	6.27E-05	0.00219822	1.50593651	EFEMP2	30008	NOT	0.667975425	54757	3.69354085	9.585230446	1.55E-19	4.68E-18	33.56537172	FAM20A	UP	0.983292942	3.463603606	6.492897283	3.58E-10	1.27E-08	12.76313416	NAP1L3	4675	UP	0.799465564	6.7004952935	9.9725149097	7.53E-21	2.67E-19	36.5493492736	PIM2	11040	UP	0.451063204	5.106580106	7.382990741	1.08E-12	3.81E-11	18.32793362	USP43	124739	NOT
0.35656237	3.388732862	4.047152529	6.35E-05	0.002219803	1.494858671	NEGR1	257194	NOT	0.639027197	51296	6.3035501	9.581131329	1.60E-19	4.83E-18	33.53416517	SLC15A3	UP	0.668246813	3.696335356	6.491449966	3.61E-10	1.28E-08	12.75503779	LRCH2	57631	UP	0.7907970105	5.3812273633	9.9698521707	7.69E-21	2.72E-19	36.5286071514	CALCRL	10203	UP	-1.171775042	5.484512227	-7.38298441	1.08E-12	3.81E-11	18.3278935	SYNPO2	171024	DOWN
-0.208666454	5.924795114	-4.046677563	6.36E-05	0.002219803	1.493090119	SASS6	163786	NOT	0.641939231	862	3.344297439	9.57673817	1.65E-19	4.98E-18	33.50072884	RUNX1T1	UP	-0.401306911	4.116716314	-6.48794576	3.68E-10	1.30E-08	12.73544065	PAX8	7849	NOT	0.8283777423	7.5056213631	9.968487905	7.77E-21	2.74E-19	36.51798105	HMOX1	3162	UP	0.33407274	7.245287265	7.379318691	1.10E-12	3.89E-11	18.30466259	ESRRA	2101	NOT
-0.255348782	7.797517692	-4.040101276	6.53E-05	0.002275283	1.46862252	NDC1	55706	NOT	1.000127065	6403	5.211823582	9.573637532	1.69E-19	5.09E-18	33.47713536	SELP	UP	0.73369833	6.247211532	6.486176435	3.72E-10	1.31E-08	12.72554876	SOD3	6649	UP	0.5749530867	3.1518351543	9.9571013726	8.50E-21	2.99E-19	36.4293248126	PLCL1	5334	UP	-0.459723796	3.556432139	-7.378315783	1.11E-12	3.91E-11	18.2983083	CX3CR1	1524	NOT
-0.205056042	4.390200403	-4.038770087	6.57E-05	0.002282758	1.463674131	RAD18	56852	NOT	0.819951587	57722	4.934028344	9.569001635	1.76E-19	5.26E-18	33.44186817	IGDCC4	UP	1.133019394	6.311227052	6.486117081	3.72E-10	1.31E-08	12.72521695	NEXN	91624	UP	0.9593474394	8.4500767427	9.9310014926	1.04E-20	3.67E-19	36.226326301	CAV1	857	UP	-0.458281857	4.53531925	-7.377058749	1.12E-12	3.93E-11	18.29034479	FEZ1	9638	NOT
0.30918481	3.895704765	4.038169485	6.58E-05	0.002283455	1.461442018	ADCY5	111	NOT	1.103153235	3113	8.997735314	9.564877233	1.81E-19	5.41E-18	33.41050065	HLA-DPA1	UP	0.449459075	3.828755297	6.479734081	3.86E-10	1.36E-08	12.68954802	TIE1	7075	NOT	0.5669189409	3.3463517366	9.928260905	1.07E-20	3.74E-19	36.2050282263	FAM13C	220965	UP	-0.406193867	6.200858284	-7.371512811	1.16E-12	4.07E-11	18.25522231	GOLGA8N	643699	NOT
0.255705821	3.033681404	4.037120844	6.61E-05	0.002288337	1.457545507	PTGER3	5733	NOT	0.73044977	29851	4.395913146	9.547773257	2.07E-19	6.14E-18	33.2805046	ICOS	UP	-0.435120445	4.548464002	-6.477352734	3.92E-10	1.37E-08	12.67624749	FANCD2	2177	NOT	0.8461360312	5.125176306	9.9255106657	1.09E-20	3.82E-19	36.183658504	FCGR1B	2210	UP	0.606388858	5.939316795	7.368080445	1.19E-12	4.14E-11	18.23349482	CDCA2	157313	UP
-0.300943802	8.918332974	-4.035774336	6.65E-05	0.002296023	1.452543544	ZWINT	11130	NOT	1.270318662	4256	6.640564807	9.54732232	2.08E-19	6.15E-18	33.27707919	MGP	UP	0.731766841	6.292621498	6.475643787	3.96E-10	1.38E-08	12.66670475	ITGB2	3689	UP	1.737437413	5.9248042601	9.9126196295	1.21E-20	4.22E-19	36.0835383402	CCL19	6363	UP	-0.565510459	4.959884341	-7.367909074	1.19E-12	4.14E-11	18.23241021	PAPLN	89932	DOWN
0.322183718	8.000967959	4.034430777	6.68E-05	0.002303388	1.447554049	PNMA1	9240	NOT	0.647653243	60489	5.808649766	9.539809324	2.20E-19	6.49E-18	33.22002316	APOBEC3G	UP	0.713296111	5.447546472	6.473445239	4.01E-10	1.40E-08	12.65443086	CALCRL	10203	UP	0.9435513155	3.6896686123	9.9121331486	1.21E-20	4.22E-19	36.0797614641	FILIP1	27145	UP	0.25028852	4.656883844	7.363237792	1.23E-12	4.26E-11	18.20285261	PEX26	55670	NOT
0.333007895	5.129174276	4.033943769	6.70E-05	0.002303388	1.445745852	FOLR2	2350	NOT	1.110822649	6352	7.940897958	9.538314102	2.23E-19	6.55E-18	33.20867116	CCL5	UP	0.565380566	4.950721783	6.473028892	4.02E-10	1.40E-08	12.65210686	ARHGAP25	9938	UP	0.5739194807	3.5261746759	9.906214888	1.27E-20	4.41E-19	36.0338225033	RBMS3	27303	UP	-0.406835161	5.857102725	-7.361487183	1.24E-12	4.30E-11	18.19177916	SCPEP1	59342	NOT
-0.399236438	5.834055934	-4.032082627	6.75E-05	0.002315996	1.438837495	MND1	84057	NOT	0.708304146	2350	5.124534463	9.527937204	2.41E-19	7.06E-18	33.12991707	FOLR2	UP	0.477944413	7.275975627	6.469647104	4.10E-10	1.42E-08	12.63323423	ZBTB4	57659	NOT	0.4733379496	4.5322867641	9.9025199041	1.31E-20	4.53E-19	36.0051490784	SIGLEC7	27036	NOT	-0.757663606	6.0365437	-7.359820068	1.25E-12	4.34E-11	18.18123564	WFDC1	58189	DOWN
0.403033555	5.633393432	4.02455498	6.96E-05	0.002382978	1.410925307	CLIC2	1193	NOT	0.67870552	7122	5.929350862	9.524131364	2.48E-19	7.26E-18	33.10104595	CLDN5	UP	-0.289955968	4.443519939	-6.469135234	4.11E-10	1.43E-08	12.6303783	PLEKHA8	84725	NOT	0.8390095055	6.6327906557	9.9022073166	1.31E-20	4.54E-19	36.0027236493	CHN1	1123	UP	0.517851934	5.664726233	7.359474869	1.26E-12	4.34E-11	18.17905268	MARVELD3	91862	UP
0.466810717	5.555321287	4.021012903	7.06E-05	0.00241243	1.397807871	DPYSL3	1809	NOT	1.012585253	56849	4.32030989	9.51415898	2.68E-19	7.81E-18	33.025428	TCEAL7	UP	0.360241526	6.049964411	6.467228926	4.15E-10	1.44E-08	12.6197437	FOXN3	1112	NOT	1.1181755499	4.9912119738	9.8902152594	1.44E-20	4.97E-19	35.9097078605	COLEC12	81035	UP	-0.356061134	3.607072856	-7.35621293	1.28E-12	4.42E-11	18.15842865	GAB3	139716	NOT
-0.293960226	4.857839263	-4.016312744	7.19E-05	0.00245374	1.380417935	WDHD1	11169	NOT	0.765003487	54796	3.600386472	9.505819308	2.86E-19	8.30E-18	32.96222677	BNC2	UP	1.471415135	5.538932132	6.462752531	4.26E-10	1.47E-08	12.59478073	THBS4	7060	UP	1.6060184253	7.397880864	9.8821701132	1.53E-20	5.29E-19	35.8473421574	CCL11	6356	UP	-0.565027633	4.398808283	-7.35488739	1.30E-12	4.45E-11	18.15004967	EFS	10278	DOWN
0.207533916	5.852963513	4.015253596	7.23E-05	0.002459132	1.376501789	CREBRF	153222	NOT	0.686815574	116441	5.403406295	9.48375673	3.38E-19	9.77E-18	32.79518782	TM4SF18	UP	-0.363710761	5.125981857	-6.460067032	4.33E-10	1.49E-08	12.57981102	PARS2	25973	NOT	0.5391113063	4.6315738526	9.877952353	1.59E-20	5.45E-19	35.8146578105	MAF	4094	UP	-0.621464703	3.977695878	-7.344507456	1.39E-12	4.75E-11	18.08447464	ST6GALNAC5	81849	DOWN
-0.304067402	6.538374752	-4.014012234	7.26E-05	0.002466368	1.371913118	FANCI	55215	NOT	0.764955923	5368	3.958964535	9.475121313	3.62E-19	1.04E-17	32.72987109	PNOC	UP	0.351312267	2.213806243	6.45784842	4.39E-10	1.51E-08	12.56744738	FAM216B	144809	NOT	0.5177855767	6.1280156705	9.8709772593	1.67E-20	5.75E-19	35.7606237909	CD34	947	UP	-1.006808558	6.880770372	-7.338341086	1.44E-12	4.92E-11	18.045551	PTGDS	5730	DOWN
0.220435573	2.914679213	4.012274354	7.31E-05	0.002478619	1.365491248	FHL5	9457	NOT	0.902266689	633	7.534432278	9.466203011	3.87E-19	1.11E-17	32.66245211	BGN	UP	-0.380657467	4.22461796	-6.448708988	4.62E-10	1.59E-08	12.51654959	NR6A1	2649	NOT	-0.5761262179	7.0357795123	-9.8693149923	1.70E-20	5.81E-19	35.7477499152	LAD1	3898	DOWN	-0.459343641	4.196309637	-7.338187196	1.44E-12	4.92E-11	18.04457992	PLA2G4C	8605	NOT
0.48460071	5.566590127	4.011552244	7.33E-05	0.002480698	1.362823629	SLC24A3	57419	NOT	0.817169109	800	6.639797856	9.462237494	3.99E-19	1.14E-17	32.63248652	CALD1	UP	0.963409519	6.899089741	6.444324161	4.74E-10	1.62E-08	12.49214948	CYBRD1	79901	UP	-0.3839008573	4.1825360246	-9.8681330238	1.71E-20	5.85E-19	35.7385965959	CAMKMT	79823	NOT	-0.665080638	8.106421604	-7.335716579	1.47E-12	4.99E-11	18.02899178	CD14	929	DOWN
0.326492682	5.23829466	4.010498852	7.37E-05	0.002486125	1.358932974	ABLIM3	22885	NOT	1.092669961	952	5.671157255	9.443851234	4.60E-19	1.31E-17	32.4936486	CD38	UP	0.422449462	6.554406821	6.443070243	4.78E-10	1.63E-08	12.48517413	ELK3	2004	NOT	0.5669976881	4.8474537432	9.865716991	1.75E-20	5.95E-19	35.7198884725	CD300A	11314	UP	-0.88726671	5.14093875	-7.335566712	1.47E-12	4.99E-11	18.02804633	RBPMS2	348093	DOWN
0.409664865	9.605858022	4.009043331	7.41E-05	0.002495637	1.353558603	TXNIP	10628	NOT	0.729072501	6943	4.452650584	9.443383531	4.61E-19	1.31E-17	32.490119	TCF21	UP	0.494433375	3.8361251	6.443008534	4.78E-10	1.63E-08	12.48483087	PDE7B	27115	UP	0.892936644	10.1853157294	9.8582132272	1.85E-20	6.30E-19	35.6618011331	SPARC	6678	UP	-0.516527998	6.308276943	-7.330549442	1.52E-12	5.14E-11	17.99640269	PREX1	57580	DOWN
-0.196176243	7.052474768	-4.007096514	7.47E-05	0.002508626	1.34637295	RMI1	80010	NOT	0.651465276	4616	6.58138835	9.434032199	4.95E-19	1.40E-17	32.41956982	GADD45B	UP	-0.394753678	4.524620638	-6.432832558	5.07E-10	1.72E-08	12.42826143	CEP83	51134	NOT	0.9342124293	8.2128688606	9.8434980551	2.08E-20	7.06E-19	35.5479631882	HLA-DMB	3109	UP	-0.422954039	8.075986018	-7.330214198	1.52E-12	5.14E-11	17.99428889	CHSY1	22856	NOT
0.1515735	5.185036783	4.006518542	7.49E-05	0.002508626	1.34424028	CNPY4	245812	NOT	0.598060227	3680	4.252276753	9.423128312	5.39E-19	1.52E-17	32.33736086	ITGA9	UP	-0.431137009	6.093093158	-6.429814493	5.16E-10	1.75E-08	12.41149653	TRAF4	9618	NOT	1.145009451	10.3877545458	9.841140867	2.12E-20	7.17E-19	35.5297368291	COL3A1	1281	UP	-0.766097638	8.656102017	-7.326551454	1.56E-12	5.26E-11	17.97119903	CTSK	1513	DOWN
-0.146175841	9.132160298	-4.006227484	7.49E-05	0.002508626	1.343166407	PSMD14	10213	NOT	1.047546667	165	7.919774845	9.415845654	5.69E-19	1.60E-17	32.28248578	AEBP1	UP	0.759029912	8.562792442	6.428068995	5.21E-10	1.77E-08	12.40180324	TIMP2	7077	UP	0.7586799722	4.3730686269	9.8386851893	2.16E-20	7.30E-19	35.5107515911	CD36	948	UP	0.669904381	4.725623344	7.323020679	1.59E-12	5.37E-11	17.94894914	ANKS4B	257629	UP
-0.359892164	6.541492819	-4.005575176	7.51E-05	0.002510076	1.340759941	HJURP	55355	NOT	0.765654544	80114	4.45663701	9.40262808	6.30E-19	1.77E-17	32.18295631	BICC1	UP	0.351450026	7.845321062	6.424984954	5.30E-10	1.79E-08	12.38468142	ACVR1	90	NOT	-0.3458738498	5.1596549521	-9.8317060629	2.28E-20	7.69E-19	35.4568097104	TFB2M	64216	NOT	-0.388238681	4.017635763	-7.321163569	1.61E-12	5.42E-11	17.93724937	HOXD8	3234	NOT
-0.144275959	5.411058741	-4.00354736	7.58E-05	0.002525563	1.333281295	NFRKB	4798	NOT	1.552533955	84870	5.695649234	9.391410151	6.86E-19	1.92E-17	32.09855061	RSPO3	UP	-0.583357853	5.028278875	-6.424811727	5.31E-10	1.79E-08	12.38371989	ORC1	4998	DOWN	0.5076162288	4.7705028685	9.8280906795	2.34E-20	7.90E-19	35.4288749539	HLX	3142	UP	0.322322345	5.046263854	7.31156135	1.72E-12	5.76E-11	17.87679041	MROH1	727957	NOT
-0.15956904	6.471010118	-4.001916004	7.63E-05	0.002537074	1.327267308	CUL4A	8451	NOT	0.610160571	2040	7.481890121	9.37547654	7.75E-19	2.16E-17	31.97876808	STOM	UP	-0.436563496	7.06965854	-6.423780935	5.34E-10	1.80E-08	12.37799867	PAICS	10606	NOT	0.7554830666	4.8708064971	9.8267229236	2.37E-20	7.95E-19	35.4183083411	SIGLEC1	6614	UP	-0.285662484	3.01490974	-7.308230039	1.75E-12	5.87E-11	17.85582899	SOX5	6660	NOT
-0.13793092	4.064251041	-4.000950473	7.66E-05	0.002541787	1.323708938	ZNF341	84905	NOT	0.893642275	2841	4.258449947	9.368213664	8.19E-19	2.26E-17	31.92420958	GPR18	UP	0.415936267	6.58976395	6.422267842	5.39E-10	1.81E-08	12.3696018	SWAP70	23075	NOT	0.7294406688	4.9066690095	9.8266323054	2.37E-20	7.95E-19	35.4176082986	APBB1IP	54518	UP	0.420634048	6.658361738	7.307641983	1.76E-12	5.88E-11	17.85212954	RCC1	1104	NOT
0.367735254	8.417897149	4.000409343	7.67E-05	0.002542148	1.321714997	CSRP1	1465	NOT	1.007459799	1462	7.532346173	9.360041307	8.72E-19	2.41E-17	31.86284974	VCAN	UP	0.418386934	4.987869339	6.418102275	5.52E-10	1.85E-08	12.34649272	LMO2	4005	NOT	-0.4435951626	4.3902004025	-9.8212309949	2.47E-20	8.28E-19	35.375888906	RAD18	56852	NOT	-0.666347337	4.266160456	-7.305179724	1.79E-12	5.96E-11	17.83664186	MOXD1	26002	DOWN
0.472695693	3.316603903	3.999628318	7.70E-05	0.002544988	1.318837531	STMN2	11075	NOT	0.603390883	23460	2.828223849	9.346825031	9.64E-19	2.65E-17	31.76368788	ABCA6	UP	0.854567115	5.149989484	6.416999982	5.55E-10	1.86E-08	12.34037947	FAT4	79633	UP	0.8195387875	6.5337111618	9.8170065495	2.56E-20	8.54E-19	35.3432687503	MAGEH1	28986	UP	-0.391892528	5.513308539	-7.302352652	1.82E-12	6.06E-11	17.81886425	ROBO4	54538	NOT
-0.314346153	7.274361302	-3.998897581	7.72E-05	0.002547323	1.3161458	CDCA8	55143	NOT	0.779539885	2357	4.87910146	9.334938176	1.06E-18	2.89E-17	31.67457345	FPR1	UP	0.548143972	4.486157112	6.414727989	5.63E-10	1.88E-08	12.32778162	AKT3	10000	UP	0.7710093598	5.0702655348	9.7957416078	3.02E-20	1.01E-18	35.179188829	MAN1C1	57134	UP	-0.62550238	3.777112953	-7.29921422	1.86E-12	6.17E-11	17.79913465	KCNMB1	3779	DOWN
-0.153466939	5.131544112	-3.996314693	7.80E-05	0.002568833	1.306635115	IPPK	64768	NOT	0.602939012	29121	3.4024382	9.333574162	1.07E-18	2.91E-17	31.664352	CLEC2D	UP	1.423857863	7.50751156	6.413956619	5.65E-10	1.88E-08	12.32350526	CCL11	6356	UP	0.8307966299	6.3923115373	9.794799546	3.04E-20	1.01E-18	35.1719246458	COX7A1	1346	UP	-0.603582841	6.410200365	-7.294829289	1.91E-12	6.34E-11	17.77157951	PKD2	5311	DOWN
-0.170632967	5.683160954	-3.994758222	7.85E-05	0.002578539	1.300906594	FIP1L1	81608	NOT	1.153228642	4239	6.534443309	9.326037982	1.13E-18	3.08E-17	31.60789488	MFAP4	UP	0.397304726	5.864106508	6.41372997	5.66E-10	1.88E-08	12.32224882	CREBRF	153222	NOT	0.4793579063	4.9544113209	9.7783129215	3.46E-20	1.15E-18	35.0448626121	LMO2	4005	NOT	0.446621929	3.963195538	7.294021649	1.92E-12	6.36E-11	17.76650559	ESCO2	157570	NOT
0.334604052	5.280288716	3.994377804	7.86E-05	0.002578539	1.299506794	CD200	4345	NOT	0.702546663	3738	2.982315211	9.313029836	1.25E-18	3.39E-17	31.51051005	KCNA3	UP	-0.750132384	6.864998052	-6.413443977	5.67E-10	1.88E-08	12.32066346	NUF2	83540	DOWN	0.9281470914	7.0232521841	9.775743012	3.53E-20	1.17E-18	35.0250675314	NID2	22795	UP	-0.798128537	6.513047805	-7.291761543	1.95E-12	6.44E-11	17.7523089	MYL9	10398	DOWN
-0.271062632	6.719033249	-3.993775905	7.88E-05	0.002579595	1.297292273	MCM4	4173	NOT	1.270227282	151887	5.192229651	9.308337934	1.29E-18	3.50E-17	31.47540472	CCDC80	UP	0.312367979	10.19157144	6.410186217	5.77E-10	1.91E-08	12.30260824	PFDN5	5204	NOT	1.072599608	6.3329294793	9.7732536986	3.60E-20	1.19E-18	35.0058961244	RCAN2	10231	UP	0.391577468	6.957775252	7.290172694	1.97E-12	6.49E-11	17.74233061	PLCB3	5331	NOT
0.273873903	6.668254893	3.993093727	7.90E-05	0.002581499	1.294782754	FAM13B	51306	NOT	0.67186238	149628	3.660814986	9.307360105	1.30E-18	3.52E-17	31.46808985	PYHIN1	UP	-0.695027291	7.795403286	-6.405499766	5.93E-10	1.96E-08	12.27664698	ANLN	54443	DOWN	1.0071557934	3.4974039437	9.7697949181	3.70E-20	1.22E-18	34.979263075	TMEM255A	55026	UP	-0.381047518	5.417906867	-7.285396259	2.03E-12	6.68E-11	17.71234334	LYL1	4066	NOT
0.263201839	4.705676676	3.992300437	7.93E-05	0.002584574	1.291864979	LDLRAD4	753	NOT	0.759593907	1519	6.963846384	9.301610537	1.36E-18	3.68E-17	31.42508843	CTSO	UP	0.706422348	6.616707661	6.404755656	5.96E-10	1.97E-08	12.27252619	CSRP2	1466	UP	0.9308233658	9.1215350311	9.761212461	3.95E-20	1.30E-18	34.9132006541	RGS2	5997	UP	-0.416890379	3.124913363	-7.283693611	2.06E-12	6.74E-11	17.70165734	ZNF569	148266	NOT
0.209473186	6.269702497	3.991400701	7.96E-05	0.002588389	1.288556329	PIP4K2A	5305	NOT	0.913153109	79974	5.245170029	9.291105121	1.47E-18	3.97E-17	31.34655962	CPED1	UP	0.757879338	5.600452492	6.400876667	6.09E-10	2.01E-08	12.25105064	CCL22	6367	UP	0.8739405946	4.4095117894	9.7452197396	4.48E-20	1.47E-18	34.7901884746	COL14A1	7373	UP	0.469996096	6.217263264	7.279714716	2.11E-12	6.90E-11	17.67669257	ELMO3	79767	NOT
0.838610585	7.984178721	3.988239845	8.06E-05	0.00261153	1.276938128	GREM1	26585	UP	0.713692531	919	5.358341058	9.281809686	1.58E-18	4.24E-17	31.27712079	CD247	UP	0.923511377	8.114811855	6.3928356	6.38E-10	2.10E-08	12.20656336	SERPING1	710	UP	0.7730025654	3.1020596247	9.7433887325	4.54E-20	1.49E-18	34.7761122783	TLR10	81793	UP	-0.374797227	3.643353944	-7.279544209	2.11E-12	6.90E-11	17.67562298	KCNN3	3782	NOT
0.235520309	2.571113492	3.987709169	8.08E-05	0.002611904	1.274988371	KCNT2	343450	NOT	0.584799144	10000	4.440301942	9.26515904	1.79E-18	4.79E-17	31.15284346	AKT3	UP	0.908307072	9.364797555	6.3892037	6.51E-10	2.14E-08	12.18648362	LUM	4060	UP	0.9461207517	3.5980121145	9.7425545003	4.57E-20	1.50E-18	34.7696994773	STAP1	26228	UP	-0.641414551	5.361148558	-7.276077766	2.16E-12	7.04E-11	17.65388211	EDNRA	1909	DOWN
-0.177368847	5.022608797	-3.986332275	8.12E-05	0.002621222	1.269930626	FOCAD	54914	NOT	0.952510831	6515	6.597640824	9.240247919	2.16E-18	5.69E-17	30.96716727	SLC2A3	UP	0.566463165	6.209508053	6.387261561	6.59E-10	2.16E-08	12.1757496	KDR	3791	UP	0.4873586887	7.4422523524	9.7383618224	4.73E-20	1.54E-18	34.7374749045	MAN2B1	4125	UP	-0.598807778	4.725368394	-7.27533652	2.17E-12	7.05E-11	17.64923415	DAAM2	23500	DOWN
-0.076994135	2.409078584	-3.983040001	8.23E-05	0.002650974	1.257843583	OR7E24	26648	NOT	0.795157569	83416	3.614862884	9.23705093	2.22E-18	5.81E-17	30.94336061	FCRL5	UP	0.828086228	6.028855718	6.386244585	6.63E-10	2.16E-08	12.17012986	PTPRC	5788	UP	0.7010096407	5.1754717254	9.7375804674	4.75E-20	1.55E-18	34.731470367	DOCK11	139818	UP	-1.018653235	4.788633128	-7.275138216	2.17E-12	7.05E-11	17.64799075	CRISPLD1	83690	DOWN
-0.336243488	7.930246473	-3.980322434	8.32E-05	0.002671421	1.247873346	MELK	9833	NOT	0.748987064	11037	4.117124356	9.218048191	2.56E-18	6.67E-17	30.80195977	STON1	UP	0.393421745	7.851212467	6.385230412	6.66E-10	2.17E-08	12.16452627	WBP1L	54838	NOT	0.5994638801	3.340220504	9.734935355	4.85E-20	1.58E-18	34.7111453494	LY9	4063	UP	-0.471134211	3.832295172	-7.273970793	2.19E-12	7.09E-11	17.64067132	PALMD	54873	NOT
0.397672736	6.303746668	3.979570316	8.35E-05	0.002671421	1.245115066	IGFBP6	3489	NOT	0.6588538	3384	6.330704829	9.210333385	2.71E-18	7.05E-17	30.74460455	ICAM2	UP	-0.647397807	8.05818013	-6.37661171	7.00E-10	2.28E-08	12.11693255	PRC1	9055	DOWN	0.5409338737	6.7275003992	9.7265352945	5.18E-20	1.68E-18	34.6466206677	F2R	2149	UP	-1.03089376	5.195531758	-7.271497241	2.22E-12	7.19E-11	17.62516568	CCDC80	151887	DOWN
-0.144929252	3.81332249	-3.979357465	8.35E-05	0.002671421	1.244334555	RGS12	6002	NOT	0.992688461	23414	3.728675039	9.206360516	2.79E-18	7.24E-17	30.71508007	ZFPM2	UP	0.373031098	3.708370158	6.376048258	7.02E-10	2.28E-08	12.11382277	POU6F1	5463	NOT	0.5388465192	5.9214433561	9.7043915614	6.16E-20	1.99E-18	34.4766801289	TCN2	6948	UP	-0.588475763	6.006960567	-7.271186293	2.23E-12	7.19E-11	17.62321676	THEMIS2	9473	DOWN
0.509682239	6.171173171	3.978851843	8.37E-05	0.002671421	1.242480618	PRKAR2B	5577	UP	0.634753683	3662	3.673597581	9.184576525	3.29E-18	8.45E-17	30.55333169	IRF4	UP	0.488138962	3.630657742	6.374435464	7.09E-10	2.30E-08	12.10492265	LAYN	143903	UP	0.7207733158	6.3539441035	9.7042568855	6.16E-20	1.99E-18	34.4756472588	FILIP1L	11259	UP	-0.772943874	4.035484523	-7.268922487	2.26E-12	7.28E-11	17.6090298	GPRASP1	9737	DOWN
-0.33995116	6.87424636	-3.978294812	8.39E-05	0.002671421	1.240438432	KIF4A	24137	NOT	0.699668872	3479	3.66264738	9.183465532	3.32E-18	8.51E-17	30.5450888	IGF1	UP	0.582886076	3.328165965	6.373360994	7.13E-10	2.31E-08	12.09899419	SGCA	6442	UP	-0.3478148711	5.9052161088	-9.69987345	6.38E-20	2.06E-18	34.4420339506	GPATCH4	54865	NOT	-0.646676338	7.387707493	-7.268134744	2.27E-12	7.31E-11	17.60409389	PXDN	7837	DOWN
-0.444269991	8.051203471	-3.977793858	8.41E-05	0.002671421	1.238602061	PBK	55872	NOT	0.708620857	4313	5.953673174	9.180943049	3.38E-18	8.66E-17	30.52637582	MMP2	UP	0.520401989	3.472531396	6.372841038	7.16E-10	2.31E-08	12.09612556	SYNE1	23345	UP	-0.3848766761	5.6581095134	-9.6989965786	6.42E-20	2.07E-18	34.4353109406	UCHL5	51377	NOT	-0.462429015	5.638107819	-7.265531194	2.31E-12	7.41E-11	17.58778316	HVCN1	84329	NOT
0.23008839	2.548940336	3.977702821	8.41E-05	0.002671421	1.238268365	TMEM130	222865	NOT	0.616633519	1842	5.150216965	9.176965779	3.49E-18	8.91E-17	30.496877	ECM2	UP	-0.482464396	4.730192328	-6.371140459	7.23E-10	2.33E-08	12.08674461	ARHGAP39	80728	NOT	0.5452925918	6.2346991883	9.6955214248	6.60E-20	2.12E-18	34.4086702782	RGCC	28984	UP	0.220406253	4.203453146	7.264834566	2.32E-12	7.43E-11	17.58341966	BRF1	2972	NOT
-0.167635472	4.939617421	-3.975509129	8.48E-05	0.002685346	1.230229487	PRPF40B	25766	NOT	0.748515181	79839	4.165911148	9.171446185	3.63E-18	9.27E-17	30.45595211	CCDC102B	UP	0.412682347	5.955847411	6.370898406	7.24E-10	2.33E-08	12.08540952	OSTM1	28962	NOT	1.0287438176	5.091906612	9.6886248491	6.96E-20	2.23E-18	34.3558173871	GPR171	29909	UP	-0.364921918	5.333697078	-7.2641244	2.33E-12	7.45E-11	17.57897168	FLT1	2321	NOT
-0.135187094	4.435501126	-3.974991572	8.50E-05	0.002685346	1.228333469	CARS2	79587	NOT	0.60037722	8564	3.772009528	9.15794857	4.02E-18	1.02E-16	30.35593869	KMO	UP	0.563295448	8.504487898	6.363685801	7.54E-10	2.42E-08	12.04564452	EID1	23741	UP	0.6647314281	3.8419267572	9.6855438519	7.13E-20	2.28E-18	34.3322128317	IL21R	50615	UP	-0.35876775	4.665260976	-7.262043969	2.36E-12	7.54E-11	17.56594317	STARD8	9754	NOT
-0.38139801	6.21686767	-3.974819893	8.51E-05	0.002685346	1.227704588	SPC25	57405	NOT	0.967472228	115207	8.513747871	9.157578377	4.03E-18	1.02E-16	30.35319696	KCTD12	UP	0.609365901	4.624195381	6.358030214	7.79E-10	2.49E-08	12.01448752	EBI3	10148	UP	-0.6778404913	5.5887085331	-9.6836709165	7.23E-20	2.31E-18	34.3178657893	RAD54B	25788	DOWN	-0.404488377	5.238942161	-7.261334486	2.37E-12	7.55E-11	17.56150074	FZD4	8322	NOT
-0.515521188	4.249573512	-3.974470523	8.52E-05	0.002685346	1.226424884	GPR158	57512	DOWN	0.662819397	151888	3.587950032	9.148719164	4.31E-18	1.09E-16	30.2876041	BTLA	UP	0.506544709	6.042878784	6.356318906	7.86E-10	2.51E-08	12.00506392	TSPAN4	7106	UP	1.0022356791	3.6077928089	9.6782588632	7.54E-20	2.40E-18	34.2764175542	TRAT1	50852	UP	0.362171348	5.989230942	7.261132239	2.38E-12	7.55E-11	17.56023442	BPNT1	10380	NOT
-0.279248164	5.294512185	-3.97380786	8.54E-05	0.002687288	1.223997901	AURKB	9212	NOT	0.715545614	11142	7.703928474	9.12566944	5.13E-18	1.29E-16	30.11713089	PKIG	UP	0.605111108	3.467864232	6.354287012	7.96E-10	2.53E-08	11.99387745	THSD7A	221981	UP	0.7020320595	5.5592675009	9.6737757909	7.81E-20	2.49E-18	34.2420941965	CD40	958	UP	0.31836929	4.437732188	7.258383317	2.42E-12	7.67E-11	17.5430254	CAPN10	11132	NOT
-0.388406934	6.918175019	-3.972610803	8.58E-05	0.002695027	1.219614658	NUF2	83540	NOT	0.606667301	84251	3.374269655	9.124629293	5.17E-18	1.30E-16	30.10944439	SGIP1	UP	-0.680722273	5.123309837	-6.354213965	7.96E-10	2.53E-08	11.99347535	GRHL1	29841	DOWN	0.5441153483	5.882776488	9.6661087348	8.29E-20	2.63E-18	34.1834151712	SLC31A2	1318	UP	0.389879321	5.42160486	7.249195973	2.57E-12	8.11E-11	17.48554512	CCNF	899	NOT
0.215356675	3.477574084	3.971314486	8.63E-05	0.002703876	1.214869312	BMP6	654	NOT	1.228892916	597	7.469291383	9.123834552	5.20E-18	1.30E-16	30.10357176	BCL2A1	UP	0.669020953	6.270420522	6.351893864	8.07E-10	2.56E-08	11.98070559	LST1	7940	UP	0.830747264	6.373428188	9.665277854	8.34E-20	2.64E-18	34.1770577486	THBS1	7057	UP	-0.488557549	2.838028045	-7.248321512	2.58E-12	8.14E-11	17.4800769	ABCA6	23460	DOWN
0.278127902	2.390321833	3.970592856	8.65E-05	0.002705241	1.212228299	SUSD5	26032	NOT	1.531844587	100423062	7.926230905	9.087399053	6.83E-18	1.69E-16	29.83467959	IGLL5	UP	-0.512736814	5.588654309	-6.351049824	8.11E-10	2.57E-08	11.97606089	POC1A	25886	DOWN	0.7786276192	4.785941341	9.6613552831	8.60E-20	2.72E-18	34.1470488145	CLEC10A	10462	UP	-0.623836232	4.859338712	-7.248038545	2.59E-12	8.14E-11	17.47830755	RBP7	116362	DOWN
-0.269937421	5.737753374	-3.970057077	8.67E-05	0.002705241	1.210267743	CENPL	91687	NOT	0.902273414	25890	3.707163541	9.078258412	7.31E-18	1.80E-16	29.76732763	ABI3BP	UP	-0.451344324	4.641784107	-6.35007152	8.15E-10	2.58E-08	11.97067792	TRAIP	10293	NOT	0.7825997121	7.5900667554	9.6513161411	9.29E-20	2.94E-18	34.070278693	LBH	81606	UP	-0.535045442	6.37651649	-7.247422618	2.60E-12	8.16E-11	17.47445641	GABARAPL1	23710	DOWN
0.176875906	2.775664055	3.969687301	8.69E-05	0.002705241	1.208914779	RIMS1	22999	NOT	0.722521639	344558	5.403044696	9.062613462	8.22E-18	2.01E-16	29.65214779	SH3RF3	UP	-0.291006049	5.420327846	-6.347895772	8.25E-10	2.61E-08	11.95870846	NAA15	80155	NOT	0.9360690172	7.0133409186	9.6467631419	9.63E-20	3.03E-18	34.0354769904	PCOLCE	5118	UP	-0.409067208	4.488013271	-7.246289433	2.62E-12	8.20E-11	17.46737171	SFMBT2	57713	NOT
-0.229572133	6.954205615	-3.969272092	8.70E-05	0.002705241	1.207395717	NCAPD3	23310	NOT	1.181119371	4318	7.637939906	9.06157385	8.28E-18	2.02E-16	29.64449847	MMP9	UP	-0.307372984	3.892908201	-6.343263355	8.47E-10	2.67E-08	11.93323441	DBF4B	80174	NOT	0.8848710967	4.7475897772	9.6459478456	9.69E-20	3.05E-18	34.0292461394	FRZB	2487	UP	-0.74114822	7.001021825	-7.239034852	2.74E-12	8.57E-11	17.42203538	RNASE6	6039	DOWN
-0.117975975	3.571020921	-3.968448095	8.73E-05	0.002709016	1.204381516	CHRND	1144	NOT	0.911612225	3122	11.56540264	9.054910449	8.70E-18	2.12E-16	29.59548313	HLA-DRA	UP	0.682552312	6.448230052	6.340992614	8.58E-10	2.70E-08	11.92075255	PKD2	5311	UP	1.0642681802	5.8011050264	9.6444871591	9.80E-20	3.08E-18	34.0180837066	EFEMP1	2202	UP	0.425685077	6.874652621	7.235687083	2.80E-12	8.74E-11	17.40112542	SMC2	10592	NOT
0.288817465	8.485575133	3.966890438	8.78E-05	0.002720814	1.198685128	EID1	23741	NOT	0.757059075	7056	6.270795041	9.047038986	9.23E-18	2.24E-16	29.53761056	THBD	UP	0.348615126	9.554278191	6.33925139	8.67E-10	2.72E-08	11.91118363	ISCU	23479	NOT	-0.3579068606	5.8193255752	-9.6429627415	9.92E-20	3.11E-18	34.0064353064	WDR74	54663	NOT	-0.406933751	5.061461909	-7.234676525	2.82E-12	8.78E-11	17.39481494	NRP1	8829	NOT
-0.211069129	6.183198414	-3.9655776	8.83E-05	0.002729982	1.193885632	XPO4	64328	NOT	1.186854151	91624	6.225725382	9.040409889	9.70E-18	2.35E-16	29.48889665	NEXN	UP	-0.440497232	4.807184932	-6.335883844	8.84E-10	2.77E-08	11.89268286	CCDC138	165055	NOT	0.4395961101	5.1740995602	9.6426885583	9.94E-20	3.11E-18	34.0043403292	PPM1M	132160	NOT	0.598609854	7.482794105	7.234451293	2.82E-12	8.78E-11	17.39340856	CCNA2	890	UP
0.261101116	5.725450503	3.958866621	9.07E-05	0.00279918	1.16937419	KLF9	687	NOT	0.94923574	56944	6.456429546	9.040072179	9.72E-18	2.35E-16	29.48641559	OLFML3	UP	0.840740337	8.48463786	6.329992702	9.14E-10	2.86E-08	11.86033573	CAV1	857	UP	0.752308517	3.3421567482	9.6371611507	1.04E-19	3.24E-18	33.9621140134	EPHA3	2042	UP	0.269485678	6.780647826	7.233373883	2.84E-12	8.82E-11	17.3866815	TIMM17A	10440	NOT
0.329748332	4.001669235	3.957957213	9.10E-05	0.002804067	1.166055553	RAB9B	51209	NOT	0.82094223	3428	8.186703127	9.030231851	1.05E-17	2.52E-16	29.41414704	IFI16	UP	0.98630914	5.146860633	6.327409682	9.28E-10	2.90E-08	11.84616003	HSD11B1	3290	UP	0.6774140433	4.6365965806	9.6339312209	1.06E-19	3.31E-18	33.9374457413	PRR16	51334	UP	0.682312768	6.03885152	7.229833252	2.91E-12	9.01E-11	17.36458001	POF1B	79983	UP
-0.310699254	5.588708533	-3.956981874	9.14E-05	0.002809714	1.162497088	RAD54B	25788	NOT	0.997615647	6591	6.359129682	9.020893744	1.12E-17	2.70E-16	29.34561266	SNAI2	UP	1.182249868	3.413733492	6.326537419	9.32E-10	2.90E-08	11.84137401	MAMDC2	256691	UP	0.6664553796	5.5790655195	9.6261893967	1.13E-19	3.51E-18	33.8783381318	RASL12	51285	UP	-0.537857704	4.904617088	-7.229598127	2.91E-12	9.01E-11	17.36311259	GAS7	8522	DOWN
0.448359463	7.148941218	3.95633052	9.16E-05	0.002811726	1.160121109	GPR183	1880	NOT	0.913986395	387758	5.309986914	9.014476792	1.18E-17	2.82E-16	29.29854317	FIBIN	UP	0.462437357	6.425049266	6.32475042	9.42E-10	2.93E-08	11.83157048	CCDC50	152137	NOT	1.1383181933	6.9206552431	9.6238272904	1.15E-19	3.57E-18	33.8603093926	CFH	3075	UP	0.309568084	3.924480093	7.227788026	2.95E-12	9.09E-11	17.35181687	LIN9	286826	NOT
-0.270391537	4.639935429	-3.954858946	9.22E-05	0.002821828	1.154754488	WDR76	79968	NOT	0.683483471	3678	6.295743195	9.004971193	1.26E-17	3.03E-16	29.22885669	ITGA5	UP	0.882804566	3.709672805	6.322693334	9.53E-10	2.95E-08	11.82028784	SFRP1	6422	UP	1.1205839617	5.354547136	9.6224849049	1.16E-19	3.60E-18	33.8500648186	CH25H	9023	UP	-0.31678749	6.011488065	-7.223880761	3.02E-12	9.31E-11	17.32744122	ARID5A	10865	NOT
-0.232308416	4.00595945	-3.954492634	9.23E-05	0.002821828	1.153418885	RFX3	5991	NOT	0.586855682	221895	5.67235855	8.984320207	1.47E-17	3.50E-16	29.07762228	JAZF1	UP	0.46606626	5.892764279	6.320129175	9.67E-10	2.99E-08	11.80622791	SYNPO	11346	NOT	0.5392472971	4.0933009561	9.620459518	1.18E-19	3.65E-18	33.8346094315	NXPE3	91775	UP	0.70349463	9.355302828	7.216918474	3.16E-12	9.72E-11	17.28403097	DSG2	1829	UP
-0.240865372	3.299462871	-3.951296193	9.35E-05	0.002847882	1.141769185	KCNRG	283518	NOT	0.71837526	5311	6.399637613	8.982128998	1.50E-17	3.56E-16	29.06158817	PKD2	UP	-0.257757878	4.426404285	-6.320009426	9.68E-10	2.99E-08	11.8055714	CARS2	79587	NOT	0.962909747	5.7572967278	9.6139900353	1.24E-19	3.82E-18	33.7852547424	FBLN5	10516	UP	-0.590651723	6.22586595	-7.215251846	3.19E-12	9.80E-11	17.27364408	TPST1	8460	DOWN
-0.215189915	6.641584632	-3.95112608	9.36E-05	0.002847882	1.141149434	FASN	2194	NOT	0.983483793	57419	5.556154247	8.978927181	1.53E-17	3.63E-16	29.0381634	SLC24A3	UP	-0.672207884	6.500111772	-6.317303175	9.83E-10	3.03E-08	11.79073724	HJURP	55355	DOWN	0.4422609938	5.849012632	9.6121577622	1.26E-19	3.87E-18	33.7712801708	CYGB	114757	NOT	0.350933698	6.559278995	7.211818009	3.27E-12	1.00E-10	17.25224907	SURF6	6838	NOT
0.180039645	7.841859397	3.95078953	9.37E-05	0.002847882	1.1399234	ACVR1	90	NOT	0.781319806	7097	6.464030718	8.963332819	1.72E-17	4.04E-16	28.92414933	TLR2	UP	1.011378036	5.129215712	6.311875247	1.01E-09	3.12E-08	11.76099884	CLMP	79827	UP	1.0291671333	6.8856768346	9.6111355883	1.27E-19	3.89E-18	33.7634848307	TMEM47	83604	UP	0.461204245	5.926829909	7.211280926	3.28E-12	1.00E-10	17.24890338	TPRN	286262	NOT
0.147945082	9.024706472	3.948727747	9.45E-05	0.00286611	1.132414505	MYL6	4637	NOT	0.684008935	57631	3.647502143	8.945484353	1.96E-17	4.60E-16	28.79380916	LRCH2	UP	-0.152810819	3.630432382	-6.30627994	1.05E-09	3.21E-08	11.73036367	HRH3	11255	NOT	-0.5845398863	6.2896621481	-9.6089616544	1.29E-19	3.95E-18	33.7469075226	RECQL4	9401	DOWN	-0.314473758	6.999097195	-7.211234516	3.28E-12	1.00E-10	17.24861428	RAB2B	84932	NOT
0.26902855	4.542457837	3.947860352	9.48E-05	0.002870702	1.129256571	PDE2A	5138	NOT	0.864908813	79633	5.10022216	8.932430646	2.16E-17	5.04E-16	28.69858764	FAT4	UP	-0.430737955	4.547367599	-6.304672055	1.06E-09	3.23E-08	11.72156406	KDM1B	221656	NOT	0.8060742742	5.361148558	9.6080003448	1.30E-19	3.97E-18	33.739577773	EDNRA	1909	UP	-0.523096817	3.119145237	-7.207977733	3.35E-12	1.02E-10	17.22833066	ANK2	287	DOWN
-0.231230048	7.513662516	-3.945939617	9.55E-05	0.002881215	1.122265994	ST14	6768	NOT	0.852623894	6091	7.227769667	8.930880926	2.19E-17	5.09E-16	28.68728893	ROBO1	UP	-0.319131842	5.260457109	-6.302280994	1.07E-09	3.27E-08	11.70848143	GART	2618	NOT	-0.3985928459	3.9578089896	-9.6075906535	1.30E-19	3.98E-18	33.7364541096	BCAN	63827	NOT	-2.145637029	5.346962855	-7.207211767	3.36E-12	1.02E-10	17.22356113	IGLC1	3537	DOWN
-0.305656698	6.931187289	-3.945839425	9.56E-05	0.002881215	1.121901427	MKI67	4288	NOT	0.889140314	7041	7.255464675	8.919372012	2.38E-17	5.53E-16	28.60341866	TGFB1I1	UP	-0.343683859	6.828004089	-6.301338639	1.08E-09	3.28E-08	11.7033264	COA7	65260	NOT	0.6113139327	4.9448393367	9.5945719065	1.44E-19	4.39E-18	33.6372345078	IL6R	3570	UP	-0.578875366	4.363063057	-7.206176055	3.39E-12	1.03E-10	17.21711253	LARP6	55323	DOWN
-0.20024858	5.803453001	-3.945549186	9.57E-05	0.002881215	1.120845387	DCAF13	25879	NOT	0.633363451	55068	3.924051597	8.907938236	2.59E-17	5.99E-16	28.52016415	ENOX1	UP	0.519347349	4.923648668	6.301265255	1.08E-09	3.28E-08	11.70292499	DIXDC1	85458	UP	0.6068548675	3.5708377071	9.5915972465	1.48E-19	4.48E-18	33.6145749301	LILRB4	11006	UP	0.22157458	4.429674141	7.204497218	3.42E-12	1.04E-10	17.20666115	ACAD10	80724	NOT
0.295260369	6.878812719	3.941098191	9.74E-05	0.002927509	1.104659258	TCEAL1	9338	NOT	0.909774162	2009	5.022980343	8.906118134	2.63E-17	6.07E-16	28.50691744	EML1	UP	0.95186764	7.987317514	6.29634916	1.11E-09	3.36E-08	11.67604181	AEBP1	165	UP	0.6682053924	3.6999284324	9.5915476892	1.48E-19	4.48E-18	33.6141974602	FAM20A	54757	UP	-0.481867233	2.982381569	-7.202353013	3.47E-12	1.05E-10	17.19331532	BHMT2	23743	NOT
-0.225426971	4.893496638	-3.935873288	9.95E-05	0.002982349	1.085680106	E2F2	1870	NOT	0.586987708	2737	4.055776985	8.905517721	2.64E-17	6.09E-16	28.50254801	GLI3	UP	0.596294144	6.362171582	6.295543271	1.11E-09	3.37E-08	11.6716364	ICAM2	3384	UP	-0.5501880963	6.5735470216	-9.5899240267	1.49E-19	4.53E-18	33.601830944	PPAT	5471	DOWN	-0.317945068	5.674287037	-7.202185244	3.47E-12	1.05E-10	17.19227123	CPEB4	80315	NOT
0.244484209	5.656074036	3.935491032	9.96E-05	0.002982349	1.084292488	LIX1L	128077	NOT	1.076948559	2192	5.715387549	8.896036328	2.83E-17	6.49E-16	28.43357329	FBLN1	UP	0.461185801	5.685005952	6.295284025	1.11E-09	3.37E-08	11.67021932	ACVRL1	94	NOT	0.6346216411	3.3525440793	9.5799426446	1.61E-19	4.87E-18	33.525835634	RUNX1T1	862	UP	-0.499216705	3.383251217	-7.200885846	3.50E-12	1.05E-10	17.18418517	SGIP1	84251	DOWN
-0.230047836	4.836976622	-3.935061648	9.98E-05	0.002982349	1.082733939	CCDC138	165055	NOT	1.054690263	2619	4.549405089	8.895908269	2.83E-17	6.49E-16	28.43264201	GAS1	UP	-0.630745744	4.681451116	-6.294099641	1.12E-09	3.39E-08	11.66374584	NEIL3	55247	DOWN	0.6389861641	6.3137448285	9.5798739856	1.62E-19	4.87E-18	33.5253130469	SLC15A3	51296	UP	0.379830718	4.816483548	7.198799602	3.55E-12	1.07E-10	17.17120492	ACTR3B	57180	NOT
-0.196959236	6.443970595	-3.933750231	0.000100303	0.002992478	1.077974805	CSTF2	1478	NOT	0.832377076	166336	4.633961531	8.893771613	2.88E-17	6.58E-16	28.417105	PRICKLE2	UP	0.898887215	7.423234221	6.293440261	1.13E-09	3.39E-08	11.66014227	FLNA	2316	UP	0.7883981679	9.1780579717	9.57795531	1.64E-19	4.94E-18	33.5107102442	SH3BGRL	6451	UP	-0.747590147	7.092748286	-7.196933626	3.59E-12	1.08E-10	17.1595975	LTBP1	4052	DOWN
-0.369660563	5.664867767	-3.932531764	0.000100792	0.003001534	1.073554291	KIF18A	81930	NOT	0.895140486	4052	7.084884926	8.884770574	3.08E-17	7.02E-16	28.35167877	LTBP1	UP	0.486319395	3.937708122	6.293353405	1.13E-09	3.39E-08	11.65966761	VSTM4	196740	UP	0.8202810135	4.9486721129	9.567974871	1.77E-19	5.32E-18	33.4347783137	IGDCC4	57722	UP	-0.608085018	4.226431582	-7.192643656	3.69E-12	1.11E-10	17.13291999	PIK3CG	5294	DOWN
-0.232981988	5.150470056	-3.931383244	0.000101255	0.003001663	1.069388683	CHAF1B	8208	NOT	0.64688358	951	4.275051347	8.877410259	3.25E-17	7.40E-16	28.29821	CD37	UP	0.727280571	3.00911366	6.292714979	1.13E-09	3.40E-08	11.65617887	MICU3	286097	UP	-0.3250672847	5.1592956394	-9.5629141814	1.84E-19	5.52E-18	33.396294139	DDX10	1662	NOT	0.960921695	5.466455049	7.191395031	3.72E-12	1.11E-10	17.12515755	CDX2	1045	UP
0.334308676	3.042732588	3.931144806	0.000101351	0.003001663	1.068524021	ZBTB16	7704	NOT	0.734689497	8490	7.429977917	8.860049656	3.69E-17	8.38E-16	28.17220678	RGS5	UP	-0.270004067	5.400785851	-6.292159443	1.13E-09	3.40E-08	11.65314331	NFRKB	4798	NOT	0.5232684868	5.8472727506	9.5556407705	1.95E-19	5.82E-18	33.3410044154	ELL2	22936	UP	-0.582802449	6.702023238	-7.183951881	3.90E-12	1.16E-10	17.07890589	WWC3	55841	DOWN
-0.366481234	6.95360844	-3.930938886	0.000101435	0.003001663	1.067777324	TRIP13	9319	NOT	0.75808187	26157	6.872192618	8.851317867	3.94E-17	8.91E-16	28.10889119	GIMAP2	UP	0.656366949	5.109222258	6.288113876	1.16E-09	3.47E-08	11.63104361	CD180	4064	UP	0.9901925859	5.2192980526	9.5556210746	1.95E-19	5.82E-18	33.3408547281	SELP	6403	UP	-0.864877262	7.636679581	-7.182303102	3.95E-12	1.18E-10	17.06866523	CD52	1043	DOWN
-0.218451321	5.997378031	-3.930684294	0.000101538	0.003001663	1.066854181	DCLRE1A	9937	NOT	1.062145448	6351	7.583861091	8.847168164	4.06E-17	9.18E-16	28.07881507	CCL4	UP	0.697174852	8.586239834	6.286108196	1.17E-09	3.51E-08	11.6200912	COL4A2	1284	UP	1.1006708694	9.0085857085	9.555079788	1.96E-19	5.83E-18	33.3367410757	HLA-DPA1	3113	UP	-0.579882657	4.462976214	-7.181345008	3.97E-12	1.18E-10	17.06271526	TCF21	6943	DOWN
0.237027756	3.32169406	3.927479677	0.000102843	0.003034718	1.055239017	BHLHE22	27319	NOT	0.868227697	387357	3.669163332	8.829701992	4.62E-17	1.04E-15	27.95232339	THEMIS	UP	0.692823158	3.416468213	6.283718741	1.19E-09	3.55E-08	11.60704656	NEGR1	257194	UP	0.728497695	4.4077660404	9.546068789	2.10E-19	6.24E-18	33.2682799011	ICOS	29851	UP	-0.713251982	6.633831717	-7.179204188	4.03E-12	1.19E-10	17.04942245	EVI2A	2123	DOWN
0.435052572	7.888399674	3.925427015	0.000103688	0.003054077	1.047803679	GEM	2669	NOT	0.629584295	55332	7.615376165	8.827092766	4.71E-17	1.06E-15	27.93344091	DRAM1	UP	-0.417577124	3.994416261	-6.282328526	1.20E-09	3.57E-08	11.59945876	TMEM182	130827	NOT	-0.5569563255	5.5599250992	-9.5394586649	2.21E-19	6.54E-18	33.218083816	POP1	10940	DOWN	-0.867855686	4.399261073	-7.178258178	4.05E-12	1.20E-10	17.04354941	FMO2	2327	DOWN
-0.355239907	5.989953396	-3.92469047	0.000103992	0.003057491	1.045136565	ASPM	259266	NOT	0.649939147	11184	4.893856596	8.808136278	5.41E-17	1.21E-15	27.79636419	MAP4K1	UP	-0.644114449	4.995458406	-6.280473164	1.21E-09	3.60E-08	11.58933417	AUNIP	79000	DOWN	1.2634802211	6.6373389709	9.5364017906	2.26E-19	6.69E-18	33.1948774601	MGP	4256	UP	0.448953758	4.297020999	7.174915432	4.14E-12	1.22E-10	17.02280154	FAM81A	145773	NOT
0.355773019	5.341487058	3.922910224	0.000104732	0.003069457	1.038691983	SERPINE2	5270	NOT	0.791630964	911	4.716922603	8.773257856	6.99E-17	1.54E-15	27.54465042	CD1C	UP	0.450145143	2.581680091	6.268099351	1.30E-09	3.86E-08	11.52186916	KCNT2	343450	NOT	0.4907783665	4.3014462678	9.5341759679	2.30E-19	6.79E-18	33.1779828422	CYTH4	27128	UP	-0.845070676	6.614021493	-7.174872836	4.14E-12	1.22E-10	17.0225372	SGCE	8910	DOWN
-0.148743794	5.704969061	-3.922799685	0.000104778	0.003069457	1.038291914	TEX10	54881	NOT	0.6789487	4481	4.370898089	8.758416108	7.79E-17	1.71E-15	27.4377349	MSR1	UP	-0.540950667	4.695185209	-6.267445088	1.30E-09	3.86E-08	11.51830477	CDC25A	993	DOWN	0.6437957984	5.8207887558	9.5281353016	2.41E-19	7.10E-18	33.1321443259	APOBEC3G	60489	UP	0.314364581	6.863063589	7.174645169	4.14E-12	1.22E-10	17.02112437	COA7	65260	NOT
-0.19699686	5.394755842	-3.921672899	0.000105249	0.003077691	1.034214379	TMEM177	80775	NOT	0.672567196	27240	4.588372303	8.757257534	7.86E-17	1.72E-15	27.42939381	SIT1	UP	0.445185932	2.961644984	6.266675647	1.31E-09	3.87E-08	11.51411326	ZNF677	342926	NOT	1.1076058133	7.9488996948	9.5215552798	2.53E-19	7.46E-18	33.0822326994	CCL5	6352	UP	0.459036129	4.789919337	7.172844491	4.19E-12	1.23E-10	17.00995116	SPIRE2	84501	NOT
-0.193977603	5.251551888	-3.915781144	0.000107745	0.003144998	1.012911152	BBS7	55212	NOT	0.592865045	26191	4.181056939	8.757170653	7.86E-17	1.72E-15	27.42876834	PTPN22	UP	-0.388038285	3.80706913	-6.263366657	1.33E-09	3.94E-08	11.4960921	CLSPN	63967	NOT	0.7586407584	3.6090360615	9.5203053909	2.56E-19	7.52E-18	33.0727542046	BNC2	54796	UP	-0.666757362	4.189714413	-7.166050997	4.38E-12	1.28E-10	16.9678164	HSD17B6	8630	DOWN
0.644784881	4.879706386	3.913011135	0.000108938	0.003174094	1.002905569	MFAP5	8076	UP	0.739387474	3908	4.569689619	8.746975649	8.47E-17	1.84E-15	27.35540125	LAMA2	UP	0.779005129	6.22816427	6.261719817	1.35E-09	3.97E-08	11.4871259	MS4A4A	51338	UP	0.7035064251	5.1291742763	9.5181884405	2.60E-19	7.63E-18	33.056702066	FOLR2	2350	UP	-0.863748281	4.679374344	-7.162376621	4.48E-12	1.31E-10	16.94503953	MN1	4330	DOWN
0.385741357	5.373924318	3.906438601	0.000111818	0.003252166	0.979190777	MAP1B	4131	NOT	1.261789497	51237	6.502500991	8.739554849	8.94E-17	1.93E-15	27.3020332	MZB1	UP	-0.429918924	4.477501636	-6.260277781	1.36E-09	3.99E-08	11.47927623	MAP3K9	4293	NOT	-0.2813784311	4.6228633038	-9.5140599453	2.68E-19	7.86E-18	33.0254031696	WDR59	79726	NOT	-0.655349898	6.412029194	-7.159114386	4.58E-12	1.34E-10	16.92482478	EMILIN1	11117	DOWN
0.248321427	3.225265843	3.90491271	0.000112497	0.003266049	0.973690327	ASPA	443	NOT	0.8381193	84617	7.966909997	8.735705471	9.20E-17	1.97E-15	27.27436127	TUBB6	UP	-0.272024463	4.127273933	-6.260159786	1.36E-09	3.99E-08	11.47863399	ZNF7	7553	NOT	-0.3966929929	6.8630635885	-9.5105137999	2.76E-19	8.06E-18	32.9985256441	COA7	65260	NOT	0.156893105	3.080669541	7.158036467	4.61E-12	1.35E-10	16.91814687	CRHR1	1394	NOT
-0.268967764	4.574281315	-3.90240599	0.000113621	0.003292775	0.964658515	NUDT6	11162	NOT	0.645698932	7832	7.541866786	8.733973182	9.31E-17	1.99E-15	27.26191099	BTG2	UP	0.654773722	5.829099192	6.259507751	1.36E-09	4.00E-08	11.47508516	BIN2	51411	UP	0.6698153125	5.9377426634	9.5084261683	2.80E-19	8.17E-18	32.9827055211	CLDN5	7122	UP	0.142500287	3.659852193	7.1573085	4.63E-12	1.35E-10	16.9136374	HRH3	11255	NOT
0.299664993	6.280975609	3.901259177	0.000114139	0.003301871	0.960528271	AXL	558	NOT	1.322425607	6366	6.165368569	8.719455744	1.04E-16	2.20E-15	27.15763447	CCL21	UP	0.690111715	6.848824822	6.257901501	1.38E-09	4.03E-08	11.46634403	TCEAL3	85012	UP	-0.4271577282	5.3947558415	-9.5068604231	2.83E-19	8.26E-18	32.9708416269	TMEM177	80775	NOT	-0.711777298	5.486098408	-7.156765674	4.65E-12	1.35E-10	16.91027503	LDOC1	23641	DOWN
-0.124989258	5.7636391	-3.900323531	0.000114563	0.003308229	0.957159368	SETD5	55209	NOT	0.734393225	3672	5.390471743	8.711789546	1.09E-16	2.32E-15	27.10261485	ITGA1	UP	0.802327223	5.36319537	6.253191091	1.41E-09	4.12E-08	11.44072007	EPB41L3	23136	UP	0.4997472141	6.4491396048	9.5061686941	2.85E-19	8.29E-18	32.9656006601	PLXND1	23129	UP	-0.212569104	3.095384338	-7.15552675	4.68E-12	1.36E-10	16.90260161	MAPK10	5602	NOT
-0.215527836	6.947091952	-3.899752085	0.000114822	0.003309829	0.955102174	HMBS	3145	NOT	0.856228662	10335	5.329953954	8.709052635	1.12E-16	2.36E-15	27.0829799	MRVI1	UP	-0.647643285	6.470977181	-6.249531353	1.44E-09	4.18E-08	11.42082175	NCAPH	23397	DOWN	1.0118411075	4.3330791308	9.5019196459	2.94E-19	8.55E-18	32.9334122407	TCEAL7	56849	UP	-0.3778284	3.512461951	-7.154717503	4.71E-12	1.36E-10	16.89758998	ST3GAL6	10402	NOT
0.482129352	5.15296315	3.899196978	0.000115075	0.003311224	0.953104064	AKAP12	9590	NOT	0.787909155	4131	5.368771906	8.708572037	1.12E-16	2.36E-15	27.07953244	MAP1B	UP	-0.304122643	4.942013142	-6.249527566	1.44E-09	4.18E-08	11.42080117	ZNHIT2	741	NOT	0.6861832699	5.4143063998	9.4790181847	3.51E-19	1.02E-17	32.7600717349	TM4SF18	116441	UP	0.318203498	5.248328095	7.15445953	4.71E-12	1.36E-10	16.89599245	AP1AR	55435	NOT
-0.289569487	7.929332235	-3.89339187	0.000117751	0.003379735	0.932224171	IDH2	3418	NOT	0.575617466	1618	2.625229632	8.694131901	1.25E-16	2.62E-15	26.97600732	DAZL	UP	0.714124926	6.941860677	6.249523655	1.44E-09	4.18E-08	11.4207799	RGS1	5996	UP	0.5550328318	8.4581149383	9.4769521079	3.57E-19	1.03E-17	32.7444459714	PJA2	9867	UP	-0.405800159	3.32169406	-7.153629969	4.74E-12	1.37E-10	16.89085559	BHLHE22	27319	NOT
-0.348760079	7.652568958	-3.892701941	0.000118073	0.003379735	0.929744516	GINS1	9837	NOT	0.930370036	1809	5.558751866	8.693828177	1.25E-16	2.62E-15	26.97383104	DPYSL3	UP	0.807727237	6.081864512	6.245280963	1.48E-09	4.28E-08	11.39772313	CDH11	1009	UP	0.7645933712	3.9732476767	9.4722370904	3.70E-19	1.07E-17	32.7087938819	PNOC	5368	UP	-0.588955433	6.144031714	-7.152849855	4.76E-12	1.37E-10	16.88602533	MS4A6A	64231	DOWN
0.30862372	4.904617088	3.892681801	0.000118082	0.003379735	0.929672137	GAS7	8522	NOT	0.618877327	23704	4.014597127	8.689018026	1.29E-16	2.70E-15	26.93937145	KCNE4	UP	0.808913709	7.596233981	6.244471656	1.49E-09	4.29E-08	11.39332633	BGN	633	UP	0.4346058667	10.1645125384	9.4630478925	3.97E-19	1.14E-17	32.6393413362	NPC2	10577	NOT	-0.508696501	5.019512016	-7.149889577	4.85E-12	1.40E-10	16.86769965	AMOTL1	154810	DOWN
-0.208300475	3.140786127	-3.891827163	0.000118482	0.00338358	0.926601084	FANCB	2187	NOT	1.358281975	28823	7.316727429	8.665622118	1.53E-16	3.19E-15	26.77194224	IGLV1-44	UP	-0.567463066	7.029676391	-6.243139784	1.50E-09	4.31E-08	11.38609149	ATAD2	29028	DOWN	0.9012578701	7.5257804883	9.4560749217	4.19E-19	1.20E-17	32.5866661699	BGN	633	UP	0.237755792	5.614662036	7.149683156	4.86E-12	1.40E-10	16.86642201	POLRMT	5442	NOT
0.380856234	7.865063124	3.891200777	0.000118776	0.00338358	0.924350621	MGLL	11343	NOT	0.733817629	10082	5.503911182	8.665489366	1.53E-16	3.19E-15	26.77099307	GPC6	UP	0.787039669	4.70442499	6.241260844	1.51E-09	4.35E-08	11.37588693	PRICKLE2	166336	UP	-0.832343184	5.5800086645	-9.4495947247	4.40E-19	1.26E-17	32.5377344178	OVOL1	5017	DOWN	0.562527238	5.499341566	7.144146411	5.04E-12	1.44E-10	16.83216263	AMN	81693	UP
-0.157183643	5.853085053	-3.891057949	0.000118843	0.00338358	0.923837519	NME6	10201	NOT	0.91567283	2316	7.363820533	8.646763785	1.76E-16	3.63E-15	26.63720029	FLNA	UP	-0.417933619	4.118449888	-6.240658757	1.52E-09	4.36E-08	11.37261748	MTHFD2L	441024	NOT	-0.5201073523	6.0796793144	-9.445365898	4.54E-19	1.30E-17	32.5058135576	DSCC1	79075	DOWN	0.39231431	6.522001282	7.14137493	5.13E-12	1.47E-10	16.81502116	KIF20B	9585	NOT
-0.146828828	5.827265478	-3.887254337	0.000120644	0.003423348	0.910179599	APTX	54840	NOT	0.767562602	10125	5.737314113	8.64374044	1.80E-16	3.70E-15	26.6156165	RASGRP1	UP	0.399664093	4.692861526	6.238399605	1.54E-09	4.41E-08	11.36035198	STARD8	9754	NOT	-0.4077968281	4.3084180439	-9.4427153518	4.64E-19	1.33E-17	32.4858105638	L2HGDH	79944	NOT	0.31794875	8.655811082	7.133099186	5.40E-12	1.54E-10	16.76386577	ALDH18A1	5832	NOT
0.385391655	8.530543258	3.88721476	0.000120662	0.003423348	0.910037549	TIMP2	7077	NOT	0.663230136	972	8.385530311	8.613228416	2.24E-16	4.59E-15	26.39806691	CD74	UP	0.732615127	8.198107481	6.236833535	1.55E-09	4.43E-08	11.35185138	CD14	929	UP	1.0915821344	5.6859321245	9.4394188472	4.75E-19	1.36E-17	32.4609373981	CD38	952	UP	0.571313904	5.947137433	7.131755278	5.45E-12	1.55E-10	16.75556278	EPPK1	83481	UP
0.309020832	6.348619694	3.885450029	0.000121507	0.003441274	0.90370501	ICAM2	3384	NOT	0.71990157	91653	4.579733724	8.60977019	2.30E-16	4.69E-15	26.37344176	BOC	UP	-0.410801159	4.72008215	-6.236793668	1.55E-09	4.43E-08	11.351635	ECE2	9718	NOT	0.5305934695	4.7383242591	9.4375074846	4.82E-19	1.38E-17	32.4465179588	HAVCR2	84868	UP	-0.432470266	4.418098243	-7.130759194	5.48E-12	1.56E-10	16.74940948	SLC9A9	285195	NOT
-0.24554816	5.741256752	-3.884786725	0.000121825	0.00344428	0.9013255	GTSE1	51512	NOT	0.761526903	7145	5.850616112	8.609748104	2.30E-16	4.69E-15	26.37328451	TNS1	UP	-0.281946735	4.272943004	-6.22251144	1.68E-09	4.79E-08	11.27418679	ERCC6	2074	NOT	0.7265180238	4.462976214	9.4351601723	4.91E-19	1.40E-17	32.4288120909	TCF21	6943	UP	-0.305448141	3.998466266	-7.128606051	5.56E-12	1.58E-10	16.73611068	DNAJC18	202052	NOT
0.295027648	6.502244144	3.883090197	0.000122644	0.003457365	0.895241136	TSC22D3	1831	NOT	0.698421319	114836	4.507673221	8.601130135	2.45E-16	4.96E-15	26.31194652	SLAMF6	UP	-0.550679217	4.830267473	-6.221271734	1.69E-09	4.82E-08	11.26747063	WDHD1	11169	DOWN	0.4995583178	4.5045878501	9.4340934815	4.95E-19	1.41E-17	32.4207668768	PSTPIP1	9051	UP	0.298781054	5.468756782	7.126340776	5.64E-12	1.60E-10	16.72212255	PPIP5K1	9677	NOT
0.371502487	2.980486168	3.882944194	0.000122715	0.003457365	0.894717631	MICU3	286097	NOT	0.804287372	10628	9.602492965	8.597312028	2.51E-16	5.10E-15	26.28478424	TXNIP	UP	0.765155539	9.631699702	6.213195376	1.77E-09	5.03E-08	11.22374161	TXNIP	10628	UP	0.8004616047	6.6331782214	9.4340797233	4.95E-19	1.41E-17	32.4206631136	CALD1	800	UP	-0.669890073	3.796112088	-7.125559657	5.67E-12	1.61E-10	16.71729989	VGLL3	389136	DOWN
0.397548848	5.155485242	3.880319258	0.000123993	0.003487308	0.885308784	MEOX1	4222	NOT	1.107845894	116535	5.398112506	8.595071857	2.55E-16	5.17E-15	26.2688512	MRGPRF	UP	0.556416401	4.574842287	6.210345334	1.80E-09	5.11E-08	11.20832056	ST8SIA4	7903	UP	0.4764561217	5.1866326651	9.4258324488	5.28E-19	1.49E-17	32.3584789213	ADCY4	196883	NOT	-0.450406535	6.247362168	-7.124370697	5.71E-12	1.61E-10	16.70995996	KLHDC8B	200942	NOT
-0.38594581	7.878519135	-3.878792147	0.000124743	0.0035009	0.879837675	TPX2	22974	NOT	1.414155881	931	4.356845135	8.588850923	2.67E-16	5.40E-15	26.22461964	MS4A1	UP	-0.373154856	4.623764187	-6.20772841	1.83E-09	5.17E-08	11.19416563	IPMK	253430	NOT	1.0466337625	7.9229408907	9.4104053873	5.94E-19	1.68E-17	32.2422473867	AEBP1	165	UP	0.481631128	7.319279947	7.123244603	5.75E-12	1.62E-10	16.70300899	GRHL2	79977	NOT
0.157942977	2.809593639	3.878363072	0.000124954	0.0035009	0.878300805	ZNF540	163255	NOT	1.231561534	28778	6.87348349	8.588034031	2.69E-16	5.42E-15	26.218813	IGLV6-57	UP	1.426286626	5.135164107	6.20445694	1.86E-09	5.26E-08	11.17647667	DES	1674	UP	-0.4929570324	4.8369766221	-9.4056724887	6.15E-19	1.74E-17	32.206611516	CCDC138	165055	DOWN	-2.519332189	6.228262605	-7.12310967	5.76E-12	1.62E-10	16.70217615	MALAT1	378938	DOWN
0.260419831	4.701395766	3.878016464	0.000125125	0.0035009	0.877059427	TTC28	23331	NOT	0.636553471	7351	7.552309233	8.583513631	2.78E-16	5.58E-15	26.18668767	UCP2	UP	0.404192174	2.631654626	6.204237327	1.86E-09	5.26E-08	11.17528947	PGR	5241	NOT	0.589227792	4.2544675078	9.4000351969	6.42E-19	1.81E-17	32.1641802397	ITGA9	3680	UP	0.480453076	6.260600032	7.11872338	5.92E-12	1.66E-10	16.67510938	BSPRY	54836	NOT
-0.14315015	4.608197329	-3.876304333	0.000125972	0.00351854	0.870928932	NAIF1	203245	NOT	0.870787049	253827	5.582072372	8.579902636	2.85E-16	5.72E-15	26.16103327	MSRB3	UP	0.684126055	4.519978418	6.199596702	1.91E-09	5.39E-08	11.15021035	BICC1	80114	UP	0.7641815146	4.46346585	9.3960449086	6.62E-19	1.86E-17	32.1341550699	BICC1	80114	UP	-0.348254446	2.473727936	-7.118535023	5.93E-12	1.66E-10	16.67394735	TXLNB	167838	NOT
-0.244603827	5.995824011	-3.874066337	0.000127089	0.003543607	0.862919249	DHRS13	147015	NOT	0.612995114	54510	6.245591904	8.572487385	3.01E-16	6.02E-15	26.10837374	PCDH18	UP	-0.489629387	4.456414581	-6.198279601	1.93E-09	5.41E-08	11.14309501	PAK6	56924	DOWN	0.4833981719	4.4188703727	9.3898107237	6.95E-19	1.95E-17	32.0872609914	SPI1	6688	NOT	-0.410041419	7.266216705	-7.113832333	6.11E-12	1.71E-10	16.64494262	ZBTB4	57659	NOT
0.464200793	5.289029694	3.873123738	0.000127562	0.003550682	0.859547001	PPP1R14A	94274	NOT	0.735754159	81575	6.701932415	8.559677511	3.30E-16	6.57E-15	26.017475	APOLD1	UP	0.704342092	8.438311887	6.198219216	1.93E-09	5.41E-08	11.14276883	CSRP1	1465	UP	-0.3646076269	4.3738352878	-9.387203229	7.09E-19	1.99E-17	32.0676527754	CCDC120	90060	NOT	-0.88159355	5.610335631	-7.112990969	6.14E-12	1.72E-10	16.63975487	RAI2	10742	DOWN
0.417838855	6.443607051	3.872037951	0.000128108	0.003559786	0.855663416	LOXL1	4016	NOT	0.614034807	3082	3.621911421	8.559173795	3.31E-16	6.58E-15	26.01390248	HGF	UP	-0.664233086	6.935991448	-6.197979406	1.93E-09	5.41E-08	11.14147344	MAD2L1	4085	DOWN	0.6403426267	6.5847371178	9.3789016151	7.55E-19	2.11E-17	32.0052470539	GADD45B	4616	UP	0.690998432	6.668289856	7.112824159	6.15E-12	1.72E-10	16.63872639	NEK2	4751	UP
-0.128477624	5.611348451	-3.871488293	0.000128386	0.003561393	0.853697811	CCNK	8812	NOT	0.587723864	27122	6.035854071	8.557979628	3.34E-16	6.63E-15	26.00543358	DKK3	UP	-0.328253	4.312577184	-6.196484655	1.95E-09	5.44E-08	11.13340009	EFCAB11	90141	NOT	0.4908102967	5.0231973897	9.3769765367	7.66E-19	2.14E-17	31.9907804381	NFAM1	150372	UP	-0.478310748	4.062111136	-7.112363159	6.16E-12	1.72E-10	16.63588416	GLI3	2737	NOT
-0.185836923	6.463780596	-3.868657126	0.000129825	0.003583682	0.843577456	FOXRED1	55572	NOT	0.59372094	26508	5.785702236	8.552009112	3.49E-16	6.89E-15	25.96310309	HEYL	UP	-0.53796834	4.8437493	-6.19536072	1.96E-09	5.47E-08	11.12733055	E2F7	144455	DOWN	1.549280635	5.7099961901	9.371665709	7.98E-19	2.22E-17	31.9508798597	RSPO3	84870	UP	0.267089388	5.767688332	7.109112867	6.29E-12	1.75E-10	16.61584889	POLR1A	25885	NOT
-0.234951441	5.811633337	-3.868485166	0.000129913	0.003583682	0.842962983	CENPN	55839	NOT	0.878940863	4638	5.528311643	8.516180246	4.51E-16	8.82E-15	25.70949007	MYLK	UP	0.861407299	5.984937532	6.193873753	1.97E-09	5.51E-08	11.11930183	CFL2	1073	UP	0.4571484801	2.4948377921	9.3573763166	8.89E-19	2.48E-17	31.8435908449	ST8SIA1	6489	NOT	0.272510904	4.910415985	7.108478622	6.32E-12	1.76E-10	16.61194011	ZC3H3	23144	NOT
0.537981514	5.356063255	3.867859172	0.000130234	0.003583682	0.840726301	F13A1	2162	UP	0.779831804	53826	5.461563298	8.507574212	4.80E-16	9.37E-15	25.6486778	FXYD6	UP	-0.344168823	3.085971866	-6.192889165	1.99E-09	5.53E-08	11.11398646	CCDC150	284992	NOT	0.4367321222	2.4737279357	9.356414922	8.96E-19	2.49E-17	31.8363759751	TXLNB	167838	NOT	-0.700173666	6.557786212	-7.107806523	6.35E-12	1.76E-10	16.60779833	MS4A7	58475	DOWN
0.481927684	4.842858693	3.867377666	0.000130481	0.003583682	0.839006097	CCR7	1236	NOT	0.669823627	5742	5.984535908	8.498229832	5.13E-16	9.97E-15	25.58269444	PTGS1	UP	0.502972033	3.411691794	6.191900235	2.00E-09	5.55E-08	11.10864831	PRKD1	5587	UP	0.8926131089	4.2718662608	9.3551246692	9.05E-19	2.51E-17	31.826693868	GPR18	2841	UP	-0.386919635	4.281500679	-7.10610247	6.42E-12	1.78E-10	16.5972985	SMARCD3	6604	NOT
0.205558232	6.528948873	3.867309526	0.000130516	0.003583682	0.838762681	ELK3	2004	NOT	1.083651811	6876	7.658516802	8.490023241	5.44E-16	1.06E-14	25.52478509	TAGLN	UP	0.622910003	6.257258768	6.190689802	2.01E-09	5.57E-08	11.10211539	BASP1	10409	UP	1.0067952358	7.5443190282	9.351061788	9.33E-19	2.58E-17	31.7962111487	VCAN	1462	UP	0.525836373	7.274361302	7.105410292	6.44E-12	1.78E-10	16.59303405	CDCA8	55143	UP
0.486580764	4.305908019	3.867023005	0.000130663	0.003583682	0.837739181	HMCN1	83872	UP	0.770102788	1910	5.995924375	8.475874754	6.02E-16	1.16E-14	25.42503451	EDNRB	UP	0.838647799	8.724874509	6.190472302	2.01E-09	5.57E-08	11.10094161	CTSK	1513	UP	0.7795114339	4.889527469	9.3410002624	1.01E-18	2.79E-17	31.7207568376	FPR1	2357	UP	-0.363887544	2.494837792	-7.104812743	6.47E-12	1.79E-10	16.58935286	ST8SIA1	6489	NOT
0.385701661	5.716144646	3.866876865	0.000130738	0.003583682	0.837217172	SORBS1	10580	NOT	0.716369192	10894	3.624349034	8.465412939	6.49E-16	1.25E-14	25.35134721	LYVE1	UP	0.517849485	3.233019392	6.187587817	2.05E-09	5.66E-08	11.0853779	ATP8B4	79895	UP	0.6025547893	7.4796154856	9.3363910382	1.04E-18	2.88E-17	31.6862074244	STOM	2040	UP	-1.65984665	4.459805962	-7.101284626	6.61E-12	1.82E-10	16.5676227	PTPRCAP	5790	DOWN
0.351686367	7.590066755	3.865466531	0.000131465	0.003597535	0.832180423	LBH	81606	NOT	0.756316365	6367	5.527289242	8.459031125	6.80E-16	1.30E-14	25.30642701	CCL22	UP	1.21073139	4.925891802	6.18439555	2.08E-09	5.75E-08	11.06815997	MFAP5	8076	UP	0.5989224755	3.4057493674	9.3318760507	1.08E-18	2.98E-17	31.6523744455	CLEC2D	29121	UP	0.42265256	7.513557651	7.099286701	6.70E-12	1.84E-10	16.5553208	PREP	5550	NOT
0.49157293	7.604071105	3.863234138	0.000132625	0.003623138	0.824211284	FGL2	10875	UP	0.781261378	151556	4.512618562	8.456765586	6.91E-16	1.32E-14	25.2904858	GPR155	UP	0.401122261	5.233673971	6.176147982	2.18E-09	6.00E-08	11.02370708	ST6GALNAC6	30815	NOT	0.4975573111	3.9858555547	9.3308801521	1.09E-18	2.99E-17	31.6449130386	RORA	6095	UP	0.274226098	8.000146502	7.09712093	6.79E-12	1.86E-10	16.54198834	HSPA9	3313	NOT
0.149051125	11.04226767	3.862428205	0.000133046	0.003628517	0.821335325	RPL36AL	6166	NOT	0.725132475	23466	6.443400837	8.452460894	7.12E-16	1.36E-14	25.26020419	CBX6	UP	-0.285264761	6.571462113	-6.175972673	2.18E-09	6.00E-08	11.02276269	RANGAP1	5905	NOT	0.6017209777	2.8380280451	9.3303031607	1.09E-18	3.00E-17	31.6405903623	ABCA6	23460	UP	-0.602675442	6.163520479	-7.095246598	6.87E-12	1.88E-10	16.53045245	OLFML2A	169611	DOWN
-0.292526382	7.450343267	-3.861937357	0.000133303	0.003629415	0.819584008	KIF11	3832	NOT	0.934538221	9353	3.759108963	8.431971586	8.25E-16	1.57E-14	25.11621214	SLIT2	UP	-0.457712083	6.038800896	-6.173280526	2.22E-09	6.08E-08	11.00826266	DSCC1	79075	NOT	0.556881439	5.7087994736	9.3283140303	1.11E-18	3.04E-17	31.6256895408	UTRN	7402	UP	-2.065722236	5.345824618	-7.095209882	6.87E-12	1.88E-10	16.53022651	XBP1	7494	DOWN
-0.193941893	5.249293485	-3.860017001	0.000134312	0.003650773	0.812734259	SPC24	147841	NOT	0.58829554	83643	6.942839553	8.4264369	8.58E-16	1.63E-14	25.0773563	CCDC3	UP	0.744439515	6.426679561	6.173041803	2.22E-09	6.08E-08	11.00697713	THBS1	7057	UP	0.4657029133	4.4981922352	9.3194078812	1.19E-18	3.25E-17	31.5589962182	LDB2	9079	NOT	-0.454842958	4.387758165	-7.091464949	7.04E-12	1.92E-10	16.50718465	PRKG1	5592	NOT
0.327426168	3.173583615	3.859546289	0.000134561	0.003651405	0.811055747	KL	9365	NOT	1.029573982	5396	4.940332412	8.419605148	9.01E-16	1.70E-14	25.02941806	PRRX1	UP	-0.542592626	5.625950654	-6.170072917	2.26E-09	6.18E-08	10.99099266	ERCC6L	54821	DOWN	-0.5708342298	7.169864587	-9.3115078153	1.26E-18	3.44E-17	31.4998694224	PKP3	11187	DOWN	0.315572579	3.25253477	7.090685592	7.07E-12	1.93E-10	16.50239056	TNNI1	7135	NOT
-0.211382302	6.793528702	-3.856090595	0.0001364	0.003695109	0.798738831	CDCA4	55038	NOT	0.898233964	1295	4.458963946	8.418786052	9.06E-16	1.71E-14	25.02367224	COL8A1	UP	-0.774733765	6.612784194	-6.168466521	2.28E-09	6.22E-08	10.98234629	NEK2	4751	DOWN	0.6972834381	2.9850917463	9.2994267592	1.38E-18	3.76E-17	31.4095098678	KCNA3	3738	UP	-0.465642185	8.129493803	-7.085618333	7.31E-12	1.99E-10	16.47122982	GLUL	2752	NOT
0.213247519	6.032006411	3.855103937	0.000136929	0.003703255	0.795224005	IL6ST	3572	NOT	0.621890862	79627	5.65818665	8.418158562	9.10E-16	1.72E-14	25.01927074	OGFRL1	UP	-0.640606579	6.209029233	-6.16248108	2.35E-09	6.42E-08	10.95014507	KIF15	56992	DOWN	1.1426000985	6.5287186802	9.2992636188	1.38E-18	3.76E-17	31.4082901585	MFAP4	4239	UP	0.25699422	5.820349938	7.082626596	7.45E-12	2.02E-10	16.45284021	MECR	51102	NOT
0.350146831	6.971720271	3.854291981	0.000137366	0.003707738	0.79233215	CTSO	1519	NOT	0.669258966	6036	3.945736921	8.416030778	9.24E-16	1.74E-14	25.00434718	RNASE2	UP	0.682154761	7.612210256	6.157472652	2.42E-09	6.59E-08	10.92321854	LBH	81606	UP	1.2627535223	5.1955317585	9.2992248729	1.38E-18	3.76E-17	31.4080004792	CCDC80	151887	UP	-0.416225978	6.727500399	-7.080568459	7.54E-12	2.05E-10	16.44019265	F2R	2149	NOT
0.236583257	5.580001501	3.853946332	0.000137552	0.003707738	0.791101257	RAMP2	10266	NOT	0.60708337	3385	6.326336012	8.413906873	9.38E-16	1.77E-14	24.98945333	ICAM3	UP	0.521731453	4.420833346	6.149936428	2.53E-09	6.86E-08	10.88273362	PRKG1	5592	UP	-0.3551030072	4.7477060305	-9.2930194225	1.45E-18	3.94E-17	31.3616156583	ERI2	112479	NOT	-0.495985615	5.16119061	-7.077618148	7.69E-12	2.08E-10	16.42206738	ECM2	1842	DOWN
-0.221007032	5.42160486	-3.853069819	0.000138026	0.003714331	0.787980359	CCNF	899	NOT	1.618540756	26585	7.969205977	8.404180683	1.01E-15	1.89E-14	24.92128079	GREM1	UP	-0.308981176	4.763824965	-6.149536914	2.53E-09	6.87E-08	10.88058848	ANKS6	203286	NOT	0.6670194783	3.6682734023	9.2919989552	1.46E-18	3.96E-17	31.3539896293	PYHIN1	149628	UP	-0.621501338	5.076934791	-7.073052889	7.91E-12	2.14E-10	16.39403186	FAM229B	619208	DOWN
-0.137642441	4.67121271	-3.850550968	0.000139397	0.003744989	0.779015409	SETD4	54093	NOT	0.748856254	115352	3.468004169	8.403623076	1.01E-15	1.89E-14	24.91737402	FCRL3	UP	0.575258663	3.388591265	6.147203877	2.56E-09	6.95E-08	10.86806364	CD1E	913	UP	0.7575743465	6.971720271	9.2862155521	1.53E-18	4.13E-17	31.3107795019	CTSO	1519	UP	-0.367981725	6.032006411	-7.07292971	7.92E-12	2.14E-10	16.3932756	IL6ST	3572	NOT
0.191242799	3.412294014	3.846909815	0.000141401	0.003792532	0.766065534	MAP6	4135	NOT	1.642878735	10563	7.075528601	8.402324359	1.02E-15	1.91E-14	24.9082755	CXCL13	UP	-0.623200108	7.885667603	-6.143464376	2.62E-09	7.08E-08	10.84799587	MELK	9833	DOWN	0.489910817	5.1883144039	9.2810816906	1.59E-18	4.29E-17	31.2724361559	FGD5	152273	UP	-0.856962523	2.680531464	-7.070845373	8.02E-12	2.16E-10	16.38048026	ICAM4	3386	DOWN
-0.329657869	6.660425318	-3.840822087	0.000144812	0.003877604	0.744439466	CDCA5	113130	NOT	1.258453774	25884	4.85447531	8.397920438	1.05E-15	1.97E-14	24.87742963	CHRDL2	UP	-0.264510681	3.979058995	-6.139411143	2.68E-09	7.23E-08	10.82625508	FANCC	2176	NOT	0.712295905	5.3746396891	9.2801315035	1.60E-18	4.31E-17	31.265340904	CD247	919	UP	-0.420366239	5.241829523	-7.068089947	8.16E-12	2.20E-10	16.36356959	LAMA4	3910	NOT
0.206807801	7.079781225	3.839440085	0.000145597	0.003892194	0.739534417	SPRY1	10252	NOT	0.576259199	152330	3.731069788	8.393946062	1.08E-15	2.02E-14	24.84960168	CNTN4	UP	-0.643283513	7.468686152	-6.137458095	2.71E-09	7.30E-08	10.81578322	CCNA2	890	DOWN	0.9044886065	5.2542527539	9.2772401105	1.63E-18	4.40E-17	31.2437529847	CPED1	79974	UP	-0.527477596	3.462908213	-7.067716338	8.18E-12	2.20E-10	16.36127705	ADAMTS3	9508	DOWN
-0.178395624	4.882340761	-3.836758562	0.000147132	0.003920513	0.730021685	COPG2	26958	NOT	0.606939624	9508	3.447862302	8.378434675	1.21E-15	2.24E-14	24.74107812	ADAMTS3	UP	0.923863809	6.254665733	6.136292461	2.73E-09	7.33E-08	10.80953455	BEX4	56271	UP	0.467799134	4.1692836303	9.2653971874	1.79E-18	4.80E-17	31.1553735599	TRAF1	7185	NOT	0.627830568	8.281465211	7.067397221	8.20E-12	2.20E-10	16.35931896	PLEK2	26499	UP
-0.137581909	4.794521907	-3.836743895	0.00014714	0.003920513	0.729969671	TIRAP	114609	NOT	0.65026796	6446	9.213928696	8.355602146	1.42E-15	2.61E-14	24.58157882	SGK1	UP	0.955457661	3.00141466	6.135047846	2.74E-09	7.37E-08	10.80286348	ANGPTL1	9068	UP	0.5747485334	4.4424076485	9.2641904228	1.80E-18	4.84E-17	31.1463718013	AKT3	10000	UP	-0.289922655	7.495959473	-7.065184319	8.32E-12	2.23E-10	16.34574249	NAGK	55577	NOT
-0.157630027	7.169798847	-3.83552464	0.000147843	0.003929892	0.725646387	GRSF1	2926	NOT	0.759355796	23090	4.495352989	8.354379112	1.43E-15	2.63E-14	24.57304344	ZNF423	UP	-0.369001584	5.23425478	-6.133155872	2.77E-09	7.44E-08	10.7927246	EPB41L5	57669	NOT	-0.5130433477	5.893692644	-9.2578049995	1.89E-18	5.07E-17	31.0987522525	FKBP4	2288	DOWN	0.264803028	5.168896761	7.063919503	8.38E-12	2.24E-10	16.3379841	DDX31	64794	NOT
-0.117941305	5.96143986	-3.834515377	0.000148428	0.003929892	0.722068653	GSK3B	2932	NOT	0.879196307	1289	7.281394761	8.354118659	1.44E-15	2.63E-14	24.57122589	COL5A1	UP	0.541625984	6.861373717	6.130902984	2.81E-09	7.52E-08	10.78065476	ETS1	2113	UP	0.4718865144	3.5912331471	9.2549610812	1.94E-18	5.17E-17	31.0775501066	RAB33A	9363	NOT	0.443282222	4.839494008	7.062373572	8.46E-12	2.26E-10	16.32850276	DIAPH3	81624	NOT
0.267073033	4.503125407	3.83449378	0.00014844	0.003929892	0.721992105	RHOJ	57381	NOT	0.85625809	7078	6.03224337	8.340992057	1.58E-15	2.88E-14	24.47967225	TIMP3	UP	0.976740367	5.641410875	6.12993199	2.82E-09	7.55E-08	10.77545371	RAI2	10742	UP	-0.5421395261	6.6634482562	-9.2486244381	2.03E-18	5.42E-17	31.0303231831	FAM83H	286077	DOWN	0.584023437	5.745691063	7.059889086	8.60E-12	2.29E-10	16.31326847	EXO1	9156	UP
0.377637311	5.176587168	3.834455025	0.000148463	0.003929892	0.721854739	GATM	2628	NOT	0.640493381	441631	4.484814142	8.329413437	1.71E-15	3.11E-14	24.39899593	TSPAN11	UP	0.694180186	8.655580583	6.128911383	2.84E-09	7.58E-08	10.7699876	SRGN	5552	UP	-0.5307491038	4.7676620104	-9.2458603497	2.07E-18	5.52E-17	31.0097286926	ARHGAP39	80728	DOWN	-0.831308897	7.316799037	-7.056859404	8.76E-12	2.33E-10	16.29469663	ITM2A	9452	DOWN
0.383323804	4.784775279	3.831887867	0.000149959	0.003963029	0.712758461	CPXM2	119587	NOT	1.00590323	3371	5.700860547	8.324792346	1.77E-15	3.21E-14	24.36681871	TNC	UP	-0.359194967	5.015947791	-6.128021595	2.85E-09	7.60E-08	10.7652227	NLE1	54475	NOT	0.317844058	3.0265200746	9.243043681	2.12E-18	5.63E-17	30.9887463327	LILRA1	11024	NOT	0.286480467	4.997449734	7.056590065	8.78E-12	2.33E-10	16.29304589	CC2D1A	54862	NOT
-0.237038208	4.711342729	-3.831361126	0.000150268	0.003964722	0.710892736	STARD5	80765	NOT	0.746332594	80760	4.694788629	8.315898224	1.88E-15	3.41E-14	24.30492183	ITIH5	UP	0.540610322	4.622770206	6.1275594	2.86E-09	7.61E-08	10.7627478	ARHGAP24	83478	UP	-0.2650191908	4.9928055245	-9.2397892394	2.17E-18	5.75E-17	30.9645077441	NSUN4	387338	NOT	-0.553748584	8.563550812	-7.056141012	8.80E-12	2.33E-10	16.2902938	MYADM	91663	DOWN
-1.057870943	5.170352309	-3.829468345	0.000151383	0.003985969	0.704190428	CT83	203413	DOWN	0.84226459	1290	8.815180716	8.31233103	1.93E-15	3.49E-14	24.28010923	COL5A2	UP	-0.509924619	6.250801508	-6.122282987	2.95E-09	7.82E-08	10.73450465	RECQL4	9401	DOWN	-0.2827111042	4.4355011259	-9.2366703905	2.22E-18	5.88E-17	30.9412839563	CARS2	79587	NOT	-0.352889442	6.528948873	-7.055912933	8.82E-12	2.33E-10	16.28889604	ELK3	2004	NOT
-0.245996834	4.300001659	-3.829159268	0.000151565	0.003985969	0.70309628	CDC25C	995	NOT	0.872074069	51309	5.981659927	8.303482146	2.05E-15	3.70E-14	24.21858949	ARMCX1	UP	0.523474182	4.836004472	6.122100785	2.95E-09	7.82E-08	10.73352971	PLXNC1	10154	UP	-0.3409768149	6.6996214369	-9.2350054492	2.25E-18	5.95E-17	30.9288883307	DPH2	1802	NOT	-0.764209553	5.144967782	-7.052750602	8.99E-12	2.38E-10	16.26951943	PDLIM3	27295	DOWN
0.491201592	7.636679581	3.828399445	0.000152015	0.003990839	0.700406814	CD52	1043	UP	1.019502356	925	5.92560031	8.281850185	2.39E-15	4.29E-14	24.0683855	CD8A	UP	-0.238262189	3.908928204	-6.121002819	2.97E-09	7.86E-08	10.72765509	ZNF653	115950	NOT	-0.4031924393	7.9214093646	-9.2316610561	2.31E-18	6.09E-17	30.9039932045	WDR43	23160	NOT	0.343118381	7.484044285	7.050723117	9.11E-12	2.40E-10	16.25709984	CLUH	23277	NOT
0.340083131	5.50082464	3.82792829	0.000152295	0.003990839	0.698739359	NHS	4810	NOT	0.879495212	3820	5.762963573	8.280403105	2.42E-15	4.32E-14	24.05834703	KLRB1	UP	-0.335714811	5.55460138	-6.118073645	3.02E-09	7.97E-08	10.71198666	CDK2	1017	NOT	0.7931834441	3.625783079	9.2310064514	2.32E-18	6.11E-17	30.8991210815	FCRL5	83416	UP	-0.433549158	5.4047189	-7.044579185	9.47E-12	2.49E-10	16.21948092	LPXN	9404	NOT
-0.195514419	3.825664663	-3.827532758	0.00015253	0.003990839	0.697339689	CLSPN	63967	NOT	0.59883717	287	3.114640427	8.277191172	2.47E-15	4.41E-14	24.03606991	ANK2	UP	1.016195979	4.444698224	6.117017467	3.03E-09	8.00E-08	10.70633848	DPT	1805	UP	-0.5886461055	5.4863680739	-9.2289335877	2.36E-18	6.20E-17	30.8836944768	PRR7	80758	DOWN	-0.961535286	6.235728004	-7.04305664	9.56E-12	2.51E-10	16.21016231	NEXN	91624	DOWN
-0.172068857	5.414029414	-3.82718791	0.000152736	0.003990839	0.696119482	LRRC8B	23507	NOT	0.593039533	56920	4.198722997	8.276541243	2.49E-15	4.43E-14	24.03156289	SEMA3G	UP	0.871374038	5.715766498	6.11682701	3.04E-09	8.00E-08	10.70532004	CD27	939	UP	0.3693475946	6.2583805332	9.2195725271	2.53E-18	6.64E-17	30.8140544544	CFLAR	8837	NOT	-0.595865639	4.049125251	-7.041722224	9.64E-12	2.53E-10	16.20199636	PRKCB	5579	DOWN
0.248714201	4.249794015	3.824154652	0.000154554	0.004031228	0.685390981	FLI1	2313	NOT	0.788149177	59	6.627015239	8.272418442	2.56E-15	4.55E-14	24.00297837	ACTA2	UP	0.462907881	4.788561267	6.113863385	3.09E-09	8.11E-08	10.68947569	DLC1	10395	NOT	0.9484047654	6.6081447705	9.2160645439	2.60E-18	6.81E-17	30.78796863	SLC2A3	6515	UP	0.366351978	6.947091952	7.040643107	9.71E-12	2.54E-10	16.19539357	HMBS	3145	NOT
-0.234892361	3.363328882	-3.823780496	0.000154779	0.004031228	0.68406815	DSCR4	10281	NOT	0.706233023	27306	4.300266034	8.257914146	2.83E-15	5.00E-14	23.90249301	HPGDS	UP	0.392672235	4.39434618	6.113775729	3.09E-09	8.11E-08	10.68900714	SH2D3C	10044	NOT	0.6588143652	6.3486196937	9.2061632072	2.80E-18	7.32E-17	30.7143740304	ICAM2	3384	UP	-0.285361278	1.987646726	-7.040451104	9.72E-12	2.54E-10	16.19421885	PABPC5	140886	NOT
-0.217501751	4.661892211	-3.821118763	0.000156393	0.004061513	0.674661005	ADAT2	134637	NOT	0.594584532	114990	6.095148552	8.255713853	2.88E-15	5.07E-14	23.88725992	VASN	UP	0.654718712	7.996717665	6.110607582	3.14E-09	8.24E-08	10.67207609	AKR1B1	231	UP	0.5119684268	3.5990471162	9.2038560916	2.85E-18	7.44E-17	30.6972327294	LAYN	143903	UP	0.537822041	5.0334776	7.039936868	9.75E-12	2.55E-10	16.19107273	ARHGAP11A	9824	UP
0.175539288	4.966886423	3.820340974	0.000156868	0.004061513	0.671913262	BCL6B	255877	NOT	1.043020086	115362	5.940551756	8.252573723	2.94E-15	5.18E-14	23.86552492	GBP5	UP	-0.588733504	5.545654361	-6.110231566	3.15E-09	8.25E-08	10.67006705	RAD54B	25788	DOWN	0.7359076136	4.1231039206	9.2031320689	2.86E-18	7.47E-17	30.6918539662	STON1	11037	UP	-0.353475815	5.199906028	-7.039606177	9.77E-12	2.55E-10	16.18904964	ST6GALNAC6	30815	NOT
-0.33091353	6.749002293	-3.820167505	0.000156974	0.004061513	0.671300509	KIF20A	10112	NOT	0.769081068	3778	3.395780659	8.244871282	3.11E-15	5.42E-14	23.81223488	KCNMA1	UP	0.394342077	6.283627324	6.108316797	3.18E-09	8.32E-08	10.659838	PIP4K2A	5305	NOT	0.5531952335	4.196309637	9.1963568973	3.01E-18	7.85E-17	30.6415338959	PLA2G4C	8605	UP	-0.731895969	4.08075748	-7.03611501	9.99E-12	2.60E-10	16.16769586	PPP1R3C	5507	DOWN
-0.229626438	2.625949635	-3.819822252	0.000157185	0.004061513	0.67008103	INSL6	11172	NOT	0.795788072	84824	3.135261713	8.244741045	3.11E-15	5.42E-14	23.81133412	FCRLA	UP	0.564112041	4.577670372	6.0965504	3.40E-09	8.87E-08	10.597034	ANKRD35	148741	UP	0.5573266923	5.4728237482	9.1956038357	3.03E-18	7.88E-17	30.6359422244	RASSF5	83593	UP	-0.645524174	3.642638517	-7.032060051	1.02E-11	2.67E-10	16.14290369	FGF2	2247	DOWN
0.324061184	6.262760398	3.819454721	0.000157411	0.004061513	0.668782972	CDH5	1003	NOT	1.391472361	3507	7.598906733	8.239426222	3.23E-15	5.61E-14	23.77458319	IGHM	UP	0.586560201	4.060645028	6.096179602	3.41E-09	8.87E-08	10.59505636	KCNE4	23704	UP	-0.3498149744	5.0595418892	-9.1952963734	3.04E-18	7.88E-17	30.6336593211	CLN6	54982	NOT	-0.346735306	3.56893294	-7.023235702	1.08E-11	2.81E-10	16.08898861	ZKSCAN7	55888	NOT
0.276861966	6.396050009	3.817923671	0.000158352	0.00407593	0.663376801	TNFAIP8	25816	NOT	0.580327287	145567	4.518770533	8.237377895	3.27E-15	5.69E-14	23.76042373	TTC7B	UP	-0.618549555	8.054405815	-6.094484789	3.44E-09	8.94E-08	10.58601829	UBE2T	29089	DOWN	0.9917100996	3.7415120933	9.1943932949	3.06E-18	7.92E-17	30.6269542485	ZFPM2	23414	UP	-0.598405027	4.588313277	-7.023130694	1.08E-11	2.81E-10	16.08834734	BOC	91653	DOWN
-0.233383634	5.619947872	-3.817493509	0.000158618	0.00407593	0.661858247	PRIM2	5558	NOT	0.721736347	917	5.205779459	8.234071076	3.35E-15	5.81E-14	23.73756977	CD3G	UP	0.367237001	4.298460276	6.093937467	3.45E-09	8.96E-08	10.58309996	RASGRP3	25780	NOT	-0.4749128009	5.0799130628	-9.1870369814	3.23E-18	8.36E-17	30.5723511159	TOP1MT	116447	NOT	-0.630856747	3.376075299	-7.019700245	1.11E-11	2.87E-10	16.06740201	SCN4B	6330	DOWN
0.276411689	6.296209368	3.816906341	0.000158981	0.00407593	0.659785687	ATP2B4	493	NOT	0.707823213	3779	3.775810964	8.221294771	3.67E-15	6.32E-14	23.64932949	KCNMB1	UP	0.670594529	4.111989854	6.09243275	3.48E-09	9.02E-08	10.57507781	SGCD	6444	UP	-0.3334650432	4.5930462546	-9.1859302249	3.26E-18	8.42E-17	30.5641384211	GET4	51608	NOT	-0.257748347	11.61266984	-7.019036328	1.11E-11	2.87E-10	16.06334921	CD63	967	NOT
-0.186861592	5.846478516	-3.816655993	0.000159136	0.00407593	0.658902108	EME1	146956	NOT	0.584993755	8807	4.533529713	8.202518267	4.18E-15	7.16E-14	23.51981835	IL18RAP	UP	0.482589553	5.045166884	6.088918496	3.55E-09	9.18E-08	10.55634811	CNTNAP1	8506	NOT	0.7501674576	4.1789965891	9.1826067215	3.34E-18	8.62E-17	30.5394800181	CCDC102B	79839	UP	0.225152925	4.080662483	7.014785295	1.14E-11	2.95E-10	16.03740623	METTL15	196074	NOT
0.186921482	8.487453795	3.816450182	0.000159263	0.00407593	0.658175759	SEC62	7095	NOT	0.876113998	122786	6.42251621	8.196568383	4.36E-15	7.43E-14	23.47882121	FRMD6	UP	0.489698117	7.461484849	6.085788937	3.61E-09	9.32E-08	10.53967572	LHFPL2	10184	UP	-0.6168594519	5.069186489	-9.1788975098	3.44E-18	8.85E-17	30.5119664137	MTFR2	113115	DOWN	-0.71660595	5.254252754	-7.011630113	1.17E-11	3.00E-10	16.01815863	CPED1	79974	DOWN
-0.159234959	8.673686347	-3.814221791	0.00016065	0.004096343	0.650313609	HNRNPL	3191	NOT	0.693932054	7076	10.83271368	8.18143415	4.85E-15	8.22E-14	23.37463193	TIMP1	UP	0.573136542	6.039179151	6.084844159	3.63E-09	9.36E-08	10.53464382	METTL7A	25840	UP	0.4263833736	2.7261224257	9.1767921118	3.49E-18	8.98E-17	30.4963523877	CD226	10666	NOT	-0.636926697	6.373428188	-7.011579035	1.17E-11	3.00E-10	16.0178471	THBS1	7057	DOWN
-0.613255755	6.114809705	-3.814057812	0.000160753	0.004096343	0.649735229	HOXA10	3206	DOWN	0.756780105	11213	4.477320624	8.175326001	5.06E-15	8.54E-14	23.3326187	IRAK3	UP	-0.294179406	5.507941225	-6.083605808	3.65E-09	9.41E-08	10.52804926	DDX52	11056	NOT	-0.2704270513	3.8911523696	-9.1755834629	3.52E-18	9.04E-17	30.4873898229	MTHFSD	64779	NOT	-0.414138452	6.188859794	-7.010752368	1.17E-11	3.01E-10	16.01280528	PXDC1	221749	NOT
0.50455268	7.264089554	3.813951623	0.000160819	0.004096343	0.649360698	CFD	1675	UP	1.259547885	54829	7.197565686	8.167447589	5.35E-15	9.01E-14	23.27846099	ASPN	UP	0.591586473	6.272039562	6.077860309	3.77E-09	9.70E-08	10.49746644	PCDH18	54510	UP	0.615158884	5.1611906095	9.1715761532	3.63E-18	9.30E-17	30.4576794189	ECM2	1842	UP	-0.405395791	3.316239724	-7.010719766	1.17E-11	3.01E-10	16.01260646	GUCY1A2	2977	NOT
-0.231967345	6.173276901	-3.811604413	0.000162294	0.004127424	0.641084439	FANCG	2189	NOT	1.280496559	171024	5.480216775	8.144387029	6.28E-15	1.05E-13	23.12014439	SYNPO2	UP	0.515036156	3.071795861	6.077591321	3.78E-09	9.70E-08	10.49603519	PABPC4L	132430	UP	0.6295255792	3.6786794735	9.1714150157	3.63E-18	9.30E-17	30.4564849053	IRF4	3662	UP	-0.384073519	6.688023486	-7.00492184	1.22E-11	3.11E-10	15.97725786	PBXIP1	57326	NOT
-0.153899138	4.626311371	-3.810657229	0.000162893	0.004133597	0.637745999	ZNF621	285268	NOT	0.963427853	973	5.337145314	8.141740586	6.40E-15	1.07E-13	23.10199557	CD79A	UP	-0.343744434	4.220505465	-6.075987855	3.81E-09	9.76E-08	10.48750435	SERAC1	84947	NOT	0.6014319507	3.7864935834	9.1692590156	3.69E-18	9.43E-17	30.440503709	KMO	8564	UP	-0.378902413	7.545384217	-7.004308008	1.22E-11	3.12E-10	15.97351677	BNIP2	663	NOT
-0.212600656	7.103474229	-3.81023214	0.000163163	0.004133597	0.636247978	PAICS	10606	NOT	0.641430959	1441	5.224782534	8.130258329	6.93E-15	1.15E-13	23.02329937	CSF3R	UP	-0.445374306	5.579092328	-6.075910445	3.81E-09	9.76E-08	10.48709255	PLK1	5347	NOT	0.6975247426	3.6777875061	9.1691869552	3.70E-18	9.43E-17	30.4399696071	IGF1	3479	UP	-0.927449131	5.404995247	-6.999720769	1.26E-11	3.21E-10	15.94556701	MRGPRF	116535	DOWN
-0.150446254	7.28733506	-3.81001163	0.000163303	0.004133597	0.635470959	VTA1	51534	NOT	0.591684862	26064	7.866009902	8.096503722	8.77E-15	1.44E-13	22.79239811	RAI14	UP	0.545427546	5.415103255	6.075021485	3.83E-09	9.79E-08	10.48236386	RASAL3	64926	UP	0.7036338785	5.9427246025	9.1608474657	3.94E-18	1.00E-16	30.3781759771	MMP2	4313	UP	-0.766075554	6.440340793	-6.992046677	1.32E-11	3.36E-10	15.89884025	FRMD6	122786	DOWN
0.129126263	6.237365135	3.807263938	0.000165056	0.004171456	0.625792276	FEZ2	9637	NOT	0.893671712	341	8.03578106	8.0961754	8.79E-15	1.44E-13	22.79015545	APOC1	UP	0.893471853	5.342751808	6.068801953	3.96E-09	1.01E-07	10.44929493	TPSB2	64499	UP	-0.2690342204	5.3465522063	-9.1545722337	4.13E-18	1.05E-16	30.3317010067	TADA1	117143	NOT	0.472841986	5.658858287	6.987379659	1.36E-11	3.45E-10	15.87044226	ERCC6L	54821	NOT
-0.186722288	4.42042523	-3.805481162	0.000166203	0.004189537	0.619515922	CCSAP	126731	NOT	0.594115665	221981	3.432317737	8.079814037	9.85E-15	1.60E-13	22.67847606	THSD7A	UP	-0.633486755	6.617804306	-6.067831081	3.99E-09	1.02E-07	10.44413521	CDCA5	113130	DOWN	0.6617666935	3.6001053091	9.1468587039	4.37E-18	1.11E-16	30.2746009604	BTLA	151888	UP	-0.872689769	6.920655243	-6.983996311	1.39E-11	3.52E-10	15.84986417	CFH	3075	DOWN
-0.162211868	5.999012777	-3.805348487	0.000166288	0.004189537	0.619048943	POLR2D	5433	NOT	0.721095703	10602	5.940878907	8.077509529	1.00E-14	1.62E-13	22.66275851	CDC42EP3	UP	0.747942415	4.627168158	6.065374397	4.04E-09	1.03E-07	10.43108198	LRRK2	120892	UP	0.5185028618	5.3126841854	9.1465596461	4.38E-18	1.11E-16	30.2723877622	ITPRIP	85450	UP	-0.656868565	3.571946108	-6.982588187	1.40E-11	3.55E-10	15.84130195	RNF150	57484	DOWN
0.390146391	4.599952316	3.804910476	0.000166572	0.004190153	0.617507366	ZNF521	25925	NOT	0.582341719	10052	4.081545922	8.077011347	1.00E-14	1.63E-13	22.65936114	GJC1	UP	0.425912673	6.904791723	6.065071328	4.05E-09	1.03E-07	10.42947196	RHOQ	23433	NOT	0.9654912574	8.5258721256	9.1415794377	4.55E-18	1.15E-16	30.2355379933	KCTD12	115207	UP	0.429295998	7.253744276	6.980914305	1.41E-11	3.58E-10	15.83112547	SLC52A2	79581	NOT
-0.14575443	4.294738206	-3.804003733	0.000167159	0.004198412	0.614316607	ERCC6	2074	NOT	1.11703413	2273	6.222077616	8.055054459	1.17E-14	1.88E-13	22.50976961	FHL1	UP	-0.480190552	5.238463773	-6.057600353	4.22E-09	1.07E-07	10.38980269	RAD51	5888	NOT	0.6078104421	3.3832512171	9.1334589929	4.83E-18	1.22E-16	30.1754796227	SGIP1	84251	UP	0.35962863	6.898432927	6.979223607	1.43E-11	3.61E-10	15.82084864	PRMT3	10196	NOT
0.487025243	6.518733402	3.803191594	0.000167687	0.00420515	0.611459349	PBLD	64081	UP	0.962328969	2215	6.978872739	8.043993729	1.26E-14	2.02E-13	22.43452018	FCGR3B	UP	0.337429721	4.982164846	6.056917578	4.23E-09	1.07E-07	10.38617919	BCL6B	255877	NOT	0.506610818	3.8975556572	9.1228629773	5.23E-18	1.32E-16	30.0971620237	VSTM4	196740	UP	0.304096599	7.338422078	6.975593313	1.46E-11	3.69E-10	15.79878843	NOP14	8602	NOT
-0.160935413	5.876259003	-3.802251767	0.0001683	0.004213994	0.608153561	RPUSD2	27079	NOT	0.641873084	9891	6.233147296	8.043692703	1.27E-14	2.02E-13	22.43247322	NUAK1	UP	0.903435044	7.332801432	6.055160125	4.28E-09	1.08E-07	10.37685381	ENPP2	5168	UP	1.228835014	7.486440373	9.1173171994	5.46E-18	1.37E-16	30.0561944773	BCL2A1	597	UP	0.234928517	6.207047519	6.975359745	1.46E-11	3.69E-10	15.79736941	NOL10	79954	NOT
0.295124071	2.379442522	3.7989791	0.00017045	0.004245098	0.596648	MYOT	9499	NOT	0.692135962	5090	6.721704255	8.035214457	1.34E-14	2.14E-13	22.3748433	PBX3	UP	0.589152037	7.899852871	6.041069525	4.62E-09	1.17E-07	10.30216217	RAI14	26064	UP	0.4578803535	3.784162357	9.1138234011	5.60E-18	1.41E-16	30.0303932045	TIE1	7075	NOT	0.282064153	6.218789523	6.971862935	1.50E-11	3.76E-10	15.77612912	TIMM44	10469	NOT
-0.193565693	4.573391159	-3.798962198	0.000170461	0.004245098	0.596588601	FUT10	84750	NOT	0.838135382	1073	5.932155161	8.030877022	1.38E-14	2.20E-13	22.3453764	CFL2	UP	-0.49458188	6.765694618	-6.040051315	4.65E-09	1.17E-07	10.29677005	KNSTRN	90417	DOWN	0.4251467565	5.8529635128	9.1117568072	5.69E-18	1.43E-16	30.0151345648	CREBRF	153222	NOT	0.314127227	5.152521015	6.969415437	1.52E-11	3.82E-10	15.76126737	PARS2	25973	NOT
0.392201579	2.858195809	3.798807967	0.000170563	0.004245098	0.596046609	ATP1A2	477	NOT	0.618097216	8850	6.705210196	8.01984967	1.49E-14	2.36E-13	22.27051055	KAT2B	UP	0.849032513	8.611604568	6.036441195	4.74E-09	1.19E-07	10.27765768	KCTD12	115207	UP	0.7129884341	7.7164400603	9.1099693417	5.77E-18	1.45E-16	30.0019386027	PKIG	11142	UP	0.280288731	8.51999074	6.968335662	1.53E-11	3.84E-10	15.754712	MTCH2	23788	NOT
0.177685721	6.011488065	3.798767551	0.00017059	0.004245098	0.59590458	ARID5A	10865	NOT	0.736329046	6383	6.638830318	8.018682213	1.50E-14	2.37E-13	22.26258875	SDC2	UP	-0.456176246	4.716636718	-6.035384082	4.77E-09	1.20E-07	10.27206289	TICRR	90381	NOT	0.4825441003	5.785316688	9.1096232006	5.78E-18	1.45E-16	29.9993834032	PCDH12	51294	NOT	-0.582031091	4.241501879	-6.968089556	1.53E-11	3.84E-10	15.75321798	ADRB2	154	DOWN
0.414363969	8.450076743	3.797490609	0.000171437	0.004257435	0.591417998	CAV1	857	NOT	0.968401404	1278	9.819324019	8.017538687	1.52E-14	2.39E-13	22.25483012	COL1A2	UP	-0.483614744	4.988894141	-6.034179713	4.80E-09	1.20E-07	10.26568966	ANKEF1	63926	NOT	0.5476512466	4.0570816738	9.1078219635	5.86E-18	1.46E-16	29.9860877214	PLCG2	5336	UP	0.566185654	8.11500146	6.965105368	1.56E-11	3.90E-10	15.73510531	CEP55	55165	UP
0.237188616	3.207928852	3.797219119	0.000171617	0.004257435	0.590464287	GNAO1	2775	NOT	0.619994484	5272	6.115792264	8.011613016	1.58E-14	2.47E-13	22.21463774	SERPINB9	UP	0.72144899	4.789560014	6.033827478	4.81E-09	1.20E-07	10.26382591	RHOH	399	UP	0.3016111165	7.2190564218	9.106738087	5.91E-18	1.47E-16	29.9780879677	TINF2	26277	NOT	0.579641096	5.463505129	6.963939721	1.57E-11	3.93E-10	15.72803196	MCM10	55388	UP
-0.136325773	5.037014897	-3.796833228	0.000171874	0.004257435	0.58910881	TTC9C	283237	NOT	0.619128221	864	5.523052942	8.003628123	1.67E-14	2.60E-13	22.16051091	RUNX3	UP	-0.62938395	5.73703032	-6.028203182	4.96E-09	1.24E-07	10.23407793	PSRC1	84722	DOWN	0.4231353461	8.0154542354	9.0945453452	6.47E-18	1.61E-16	29.8881381122	PEA15	8682	NOT	-0.612331557	4.315963786	-6.960132945	1.61E-11	4.01E-10	15.70493804	HPGDS	27306	DOWN
0.223155407	5.188314404	3.794384183	0.000173513	0.004287939	0.580509254	FGD5	152273	NOT	0.946238306	22915	3.498257113	8.002861414	1.68E-14	2.62E-13	22.15531563	MMRN1	UP	0.637030163	3.358971005	6.027230716	4.99E-09	1.24E-07	10.22893655	NKX2-3	159296	UP	0.3992078109	4.4991732061	9.0920040879	6.60E-18	1.64E-16	29.8693999059	RASIP1	54922	NOT	0.280491081	9.084787624	6.959722319	1.61E-11	4.02E-10	15.70244753	AHSA1	10598	NOT
-0.158866062	5.781007857	-3.793821301	0.000173892	0.004287939	0.578533476	PEX13	5194	NOT	0.581655141	23710	6.369110433	7.982951581	1.92E-14	2.98E-13	22.02052668	GABARAPL1	UP	0.702734894	5.074904985	6.0261298	5.02E-09	1.25E-07	10.22311685	RGS18	64407	UP	-0.3741739307	3.924480093	-9.0885661476	6.77E-18	1.68E-16	29.8440551302	LIN9	286826	NOT	-0.629632144	4.948672113	-6.95691442	1.64E-11	4.08E-10	15.68542025	IGDCC4	57722	DOWN
0.386977048	4.101266978	3.793809935	0.0001739	0.004287939	0.578493582	SCARA5	286133	NOT	0.71830727	26002	4.261300386	7.976541394	2.01E-14	3.11E-13	21.97717979	MOXD1	UP	0.573720104	6.321657474	6.024457389	5.06E-09	1.26E-07	10.21427766	EMP3	2014	UP	-0.4062519192	7.7599412563	-9.0863632971	6.88E-18	1.70E-16	29.8278186874	HSPD1	3329	NOT	0.432589053	5.363791398	6.955789437	1.65E-11	4.11E-10	15.67859974	BDH1	622	NOT
-0.306387085	5.822365775	-3.793151036	0.000174344	0.004292364	0.576181123	SHCBP1	79801	NOT	0.653668542	1902	5.718990278	7.972823506	2.06E-14	3.17E-13	21.95204987	LPAR1	UP	-0.701547943	6.179548132	-6.022383136	5.12E-09	1.27E-07	10.20331726	SPC25	57405	DOWN	1.5292380298	7.9328118355	9.080519947	7.19E-18	1.78E-16	29.7847613211	IGLL5	100423062	UP	-0.529999224	4.224584182	-6.949818218	1.72E-11	4.25E-10	15.64241169	RAPGEF4	11069	DOWN
-0.189071254	6.712789463	-3.79082866	0.000175919	0.004320717	0.568033507	LARS2	23395	NOT	0.738329697	3487	7.427717027	7.963064463	2.21E-14	3.38E-13	21.8861256	IGFBP4	UP	0.486159604	4.846626007	6.02213124	5.13E-09	1.27E-07	10.20198644	POU2F2	5452	UP	1.1803281002	7.649293445	9.0689226718	7.84E-18	1.94E-16	29.699356891	MMP9	4318	UP	-0.335020801	5.17409956	-6.949258299	1.72E-11	4.26E-10	15.63901956	PPM1M	132160	NOT
-0.146776105	5.435596964	-3.790667135	0.000176029	0.004320717	0.567466998	NAA15	80155	NOT	0.630025001	57124	7.113239841	7.953657825	2.35E-14	3.57E-13	21.82263536	CD248	UP	-0.343663819	3.915785546	-6.020356162	5.18E-09	1.28E-07	10.19260952	BCAN	63827	NOT	0.8913797581	3.7068597542	9.0644466779	8.11E-18	2.00E-16	29.6664131535	ABI3BP	25890	UP	0.386157388	5.589032139	6.946776394	1.75E-11	4.32E-10	15.62398607	PLK1	5347	NOT
0.242062513	4.241167812	3.790060602	0.000176443	0.004324321	0.565339934	GLI1	2735	NOT	0.816488375	2690	3.267698772	7.95242333	2.37E-14	3.59E-13	21.81430701	GHR	UP	0.785206411	7.965628388	6.020292116	5.18E-09	1.28E-07	10.19227123	LCP1	3936	UP	0.7212339356	5.41412656	9.0590867738	8.44E-18	2.08E-16	29.6269771704	SH3RF3	344558	UP	0.421557997	6.031025861	6.939496812	1.83E-11	4.51E-10	15.57991546	THOP1	7064	NOT
0.26099618	4.566097078	3.789028776	0.000177149	0.004335067	0.561722114	ARHGEF25	115557	NOT	0.925076266	7025	6.133908191	7.920885515	2.95E-14	4.39E-13	21.601849	NR2F1	UP	0.432177932	5.562578466	6.017875224	5.25E-09	1.29E-07	10.17950746	ABCA1	19	NOT	-0.3811759132	6.7026850146	-9.0577127197	8.52E-18	2.10E-16	29.6168697979	FLAD1	80308	NOT	-0.261708728	5.401227209	-6.938467909	1.84E-11	4.53E-10	15.57368931	CHST12	55501	NOT
0.322294934	4.924416755	3.787497483	0.000178202	0.004354251	0.556354723	CLIP4	79745	NOT	0.676685882	1466	6.569026319	7.875825453	4.01E-14	5.88E-13	21.29932658	CSRP2	UP	0.471192258	5.254074384	6.017614409	5.26E-09	1.29E-07	10.17813032	ZNF25	219749	NOT	0.3820000406	6.0114880646	9.0570728296	8.56E-18	2.10E-16	29.6121631736	ARID5A	10865	NOT	-0.44037733	3.218966705	-6.938427063	1.84E-11	4.53E-10	15.57344216	ACSS3	79611	NOT
-0.25882219	5.932785093	-3.786956441	0.000178575	0.004356803	0.554458775	HAUS6	54801	NOT	0.646730078	2634	7.698442893	7.869645651	4.18E-14	6.11E-13	21.25793167	GBP2	UP	-0.454241947	5.139000453	-6.013628929	5.37E-09	1.32E-07	10.15709214	SUV39H2	79723	NOT	0.4655368717	5.8950098587	9.0562020119	8.62E-18	2.11E-16	29.6057583283	VAMP5	10791	NOT	0.23499527	4.994837725	6.937552577	1.85E-11	4.55E-10	15.56815101	TRUB1	142940	NOT
1.097680683	8.718305626	3.785894732	0.00017931	0.004368152	0.550739	ANXA10	11199	UP	0.66795756	85012	6.809018722	7.858749615	4.51E-14	6.57E-13	21.18500132	TCEAL3	UP	0.752667331	4.824773673	6.01320464	5.39E-09	1.32E-07	10.15485308	CPXM2	119587	UP	0.5625527927	5.100813906	9.0550197863	8.70E-18	2.13E-16	29.5970637028	TBXAS1	6916	UP	-0.481817324	4.687671236	-6.936071462	1.87E-11	4.58E-10	15.55919055	TMEM200B	399474	NOT
0.49778391	5.376904683	3.785306386	0.000179718	0.004371528	0.548678103	TSPAN7	7102	UP	0.684267491	54360	3.925299838	7.853785107	4.66E-14	6.77E-13	21.15179608	CYTL1	UP	0.674714164	4.723877756	6.012588918	5.41E-09	1.32E-07	10.15160401	COL8A2	1296	UP	-0.3908175975	5.1525210152	-9.0546415312	8.72E-18	2.13E-16	29.594281993	PARS2	25973	NOT	-0.6649608	5.988147681	-6.935743865	1.88E-11	4.58E-10	15.55720885	GPX3	2878	DOWN
0.42770799	5.943473475	3.784657701	0.00018017	0.004375936	0.546406186	CFL2	1073	NOT	1.463559971	84624	5.740220391	7.849743932	4.79E-14	6.94E-13	21.12477752	FNDC1	UP	1.229137001	7.277569609	6.01153576	5.44E-09	1.33E-07	10.14604725	ASPN	54829	UP	0.9101819915	11.5699498926	9.0483466302	9.14E-18	2.23E-16	29.5479996358	HLA-DRA	3122	UP	0.229315941	4.192597255	6.935604343	1.88E-11	4.58E-10	15.55636487	TSSK6	83983	NOT
0.202316022	3.911082947	3.782056531	0.00018199	0.00440801	0.537299598	RECK	8434	NOT	0.847455724	4818	5.955041967	7.84253884	5.03E-14	7.25E-13	21.07662997	NKG7	UP	0.37826296	8.039161311	6.008331028	5.53E-09	1.35E-07	10.12914284	PEA15	8682	NOT	-0.3718483072	6.4458580794	-9.0361032732	1.00E-17	2.44E-16	29.4580400246	RNF126	55658	NOT	-0.582849719	3.609036062	-6.93269081	1.91E-11	4.66E-10	15.53874372	BNC2	54796	DOWN
0.477689665	3.627897995	3.781993686	0.000182034	0.00440801	0.537079651	CYS1	192668	NOT	0.932816705	2327	4.389343539	7.834726015	5.31E-14	7.61E-13	21.02445663	FMO2	UP	-0.283442464	5.641962925	-6.006551289	5.59E-09	1.36E-07	10.11975804	WRNIP1	56897	NOT	0.7557348324	6.276873465	9.0328313461	1.03E-17	2.50E-16	29.4340120952	THBD	7056	UP	-0.83320858	4.991211974	-6.930061689	1.94E-11	4.73E-10	15.52284755	COLEC12	81035	DOWN
0.267855339	5.600166966	3.781542049	0.000182352	0.004409119	0.535499098	RBPMS	11030	NOT	0.690005779	26999	5.533852207	7.827470197	5.58E-14	7.97E-13	20.97603589	CYFIP2	UP	0.741615058	5.974500804	6.006453629	5.59E-09	1.36E-07	10.11924313	SAMSN1	64092	UP	1.1822195353	6.2357280036	9.0259051075	1.08E-17	2.62E-16	29.3831661962	NEXN	91624	UP	-0.853037318	4.555693951	-6.927345224	1.98E-11	4.79E-10	15.5064281	GAS1	2619	DOWN
0.400244441	6.633831717	3.779316262	0.000183927	0.004440563	0.527712266	EVI2A	2123	NOT	1.029018412	1363	6.535051355	7.813902682	6.12E-14	8.69E-13	20.88558015	CPE	UP	0.523351603	7.497924683	6.00199544	5.73E-09	1.39E-07	10.09574432	STOM	2040	UP	0.9979383243	6.3713404815	9.0257946391	1.08E-17	2.62E-16	29.3823554407	SNAI2	6591	UP	0.329924329	3.53648536	6.927291411	1.98E-11	4.79E-10	15.50610289	TRIM10	10107	NOT
0.1503337	2.511392748	3.777537418	0.000185195	0.004464513	0.52149208	NALCN	259232	NOT	0.706046493	4223	2.59216763	7.810167349	6.27E-14	8.90E-13	20.86069591	MEOX2	UP	0.396842953	8.860824642	6.000498262	5.78E-09	1.40E-07	10.08785584	PNRC1	10957	NOT	0.9455762247	6.4646445633	9.0236110137	1.10E-17	2.66E-16	29.3663305403	OLFML3	56944	UP	-0.338156687	5.852963513	-6.927186471	1.98E-11	4.79E-10	15.50546869	CREBRF	153222	NOT
0.300986752	3.441834717	3.776532238	0.000185915	0.004475209	0.517978402	THSD7A	221981	NOT	0.899438807	4675	3.393008339	7.790960158	7.14E-14	1.01E-12	20.73287376	NAP1L3	UP	0.864261105	6.548382293	5.997479612	5.87E-09	1.42E-07	10.07195553	FOXF2	2295	UP	0.8204919804	8.1992301669	9.0213332925	1.12E-17	2.70E-16	29.3496177035	IFI16	3428	UP	0.257427158	5.311438033	6.925396072	2.00E-11	4.84E-10	15.49464964	DDX28	55794	NOT
0.320946927	7.155983756	3.776082646	0.000186237	0.00447633	0.516407099	GMFG	9535	NOT	0.587189579	3339	6.901881053	7.789074881	7.24E-14	1.02E-12	20.72033946	HSPG2	UP	-0.512472662	5.276817208	-5.996885434	5.89E-09	1.43E-07	10.06882652	AURKB	9212	DOWN	-0.3439202469	5.7128250768	-9.0208968029	1.12E-17	2.71E-16	29.3464152534	WDR12	55759	NOT	0.371682683	5.808308779	6.924876709	2.01E-11	4.85E-10	15.49151163	BRCA1	672	NOT
0.280391798	3.352544079	3.774547652	0.000187344	0.00449625	0.511043666	RUNX1T1	862	NOT	0.597583301	10630	5.326340273	7.782937037	7.54E-14	1.06E-12	20.67954681	PDPN	UP	0.658216159	5.47335563	5.995676028	5.93E-09	1.43E-07	10.06245838	SH3RF3	344558	UP	0.4439774337	3.9541746472	9.0206930531	1.12E-17	2.71E-16	29.3449204095	HIC1	3090	NOT	-0.769233064	7.467643197	-6.923832183	2.02E-11	4.86E-10	15.48520109	NXN	64359	DOWN
-0.191899673	5.864889883	-3.772358503	0.000188932	0.004524713	0.503398024	CEP78	84131	NOT	0.765959472	56253	3.485063631	7.78130529	7.63E-14	1.07E-12	20.66870592	CRTAM	UP	0.917498788	4.336872224	5.993899497	5.99E-09	1.45E-07	10.05310586	HMCN1	83872	UP	0.912085317	5.3202142162	9.0173280392	1.15E-17	2.77E-16	29.3202355018	FIBIN	387758	UP	-0.593789168	4.902208383	-6.923789111	2.02E-11	4.86E-10	15.48494089	CELF2	10659	DOWN
0.160192036	10.64190978	3.772144385	0.000189088	0.004524713	0.502650435	RPL22	6146	NOT	0.871588903	1117	4.396283254	7.773374917	8.05E-14	1.13E-12	20.61604168	CHI3L2	UP	0.508928047	5.241705016	5.985300037	6.28E-09	1.51E-07	10.00786462	TNFAIP8L2	79626	UP	0.3833244014	2.7814603319	9.0069826619	1.24E-17	2.99E-16	29.2443807418	ZNF385D	79750	NOT	0.28132191	7.012946804	6.922473002	2.04E-11	4.90E-10	15.47699065	PTGES2	80142	NOT
-0.165271211	4.182536025	-3.764699314	0.000194591	0.004649511	0.476680324	CAMKMT	79823	NOT	1.002906276	2162	5.342849486	7.770543119	8.20E-14	1.15E-12	20.59724546	F13A1	UP	-0.249721	5.022267565	-5.984458478	6.31E-09	1.52E-07	10.00343995	ZFP64	55734	NOT	-0.4051299851	5.9074439702	-8.9970138044	1.34E-17	3.22E-16	29.171338689	RRP9	9136	NOT	0.213730767	3.89115237	6.921536241	2.05E-11	4.92E-10	15.47133265	MTHFSD	64779	NOT
0.36341998	6.373428188	3.763354824	0.0001956	0.004666751	0.471995474	THBS1	7057	NOT	0.951672614	85004	4.467965207	7.767793043	8.36E-14	1.17E-12	20.57899633	RERG	UP	0.483756823	4.457070314	5.975733447	6.62E-09	1.59E-07	9.95759482	SLC9A9	285195	NOT	-0.4445181121	6.8984329268	-8.9961271273	1.35E-17	3.23E-16	29.1648444578	PRMT3	10196	NOT	-0.621939084	5.543152088	-6.918456947	2.09E-11	5.01E-10	15.45273794	CYFIP2	26999	DOWN
-0.123728068	1.856407071	-3.762566819	0.000196194	0.00467404	0.469250404	LCTL	197021	NOT	1.117224406	3514	9.174621285	7.756361163	9.03E-14	1.26E-12	20.50318527	IGKC	UP	0.725296256	7.153382083	5.974590181	6.66E-09	1.60E-07	9.951591466	THY1	7070	UP	0.6792106347	6.2955476619	8.9885786433	1.43E-17	3.41E-16	29.109573964	ITGA5	3678	UP	0.490985395	7.050980185	6.914932441	2.14E-11	5.11E-10	15.43146251	ATAD2	29028	UP
0.192562825	2.617026763	3.762087134	0.000196557	0.004675799	0.467579645	PGR	5241	NOT	0.669812004	10351	3.294565696	7.753138143	9.23E-14	1.28E-12	20.48182604	ABCA8	UP	0.589202098	4.105498036	5.968443576	6.88E-09	1.65E-07	9.919330642	TRAF3IP3	80342	UP	0.4515232552	7.2340802411	8.9770034951	1.55E-17	3.71E-16	29.0248769506	LITAF	9516	NOT	-0.347443145	7.371690249	-6.914457558	2.14E-11	5.12E-10	15.42859654	ZSWIM6	57688	NOT
-0.281620041	6.848533247	-3.760650229	0.000197646	0.004694822	0.462576037	EZH2	2146	NOT	0.733743347	9194	4.105202146	7.73070749	1.07E-13	1.48E-12	20.33335158	SLC16A7	UP	-0.297869531	5.237553762	-5.967464644	6.92E-09	1.66E-07	9.914195047	TFB1M	51106	NOT	0.5448773307	4.7013957657	8.9760610257	1.57E-17	3.73E-16	29.0179838069	TTC28	23331	UP	0.597186908	4.575100563	6.912770232	2.16E-11	5.16E-10	15.41841457	GRIN2D	2906	UP
0.369866569	2.77283781	3.760243859	0.000197955	0.004695281	0.461161287	NAP1L2	4674	NOT	0.614958772	10663	5.126994228	7.730295367	1.08E-13	1.48E-12	20.3306265	CXCR6	UP	1.341736327	4.460180346	5.955641643	7.38E-09	1.76E-07	9.852222111	MS4A1	931	UP	0.7162849169	6.410200365	8.9744207917	1.58E-17	3.77E-16	29.0059883626	PKD2	5311	UP	-0.315803457	6.661664663	-6.912245138	2.17E-11	5.17E-10	15.41524635	IFNAR2	3455	NOT
0.345949294	6.823055444	3.757864571	0.000199775	0.004731504	0.452880799	TCEAL3	85012	NOT	0.652005894	81849	3.969499934	7.72736903	1.10E-13	1.50E-12	20.31127968	ST6GALNAC5	UP	-0.245534644	4.798887517	-5.955641642	7.38E-09	1.76E-07	9.852222109	DCAF15	90379	NOT	0.7827732477	6.4802604374	8.9736601745	1.59E-17	3.79E-16	29.0004262485	TLR2	7097	UP	-0.587428889	6.332204609	-6.910932472	2.19E-11	5.21E-10	15.40732699	CTSF	8722	DOWN
-0.136192008	4.143491057	-3.756832564	0.000200569	0.004743374	0.449290673	ZNF7	7553	NOT	0.74046126	3486	8.863719175	7.720537978	1.15E-13	1.57E-12	20.2661381	IGFBP3	UP	0.436816133	5.607588404	5.954434758	7.43E-09	1.77E-07	9.845901351	RAMP2	10266	NOT	-0.3938583971	4.7552402737	-8.9700449832	1.64E-17	3.88E-16	28.9739937625	TSACC	128229	NOT	-0.509065018	6.256255664	-6.90931761	2.21E-11	5.25E-10	15.39758605	PCDH18	54510	DOWN
-0.280507372	10.29577927	-3.754657867	0.000202251	0.004766064	0.441728348	CKS2	1164	NOT	0.620391408	6999	3.766091363	7.715554164	1.19E-13	1.62E-12	20.23322161	TDO2	UP	-0.35968597	7.734804287	-5.953046422	7.49E-09	1.78E-07	9.838631519	HSPD1	3329	NOT	0.980776112	5.5665901269	8.9671503753	1.67E-17	3.96E-16	28.9528346883	SLC24A3	57419	UP	-0.72272076	7.888399674	-6.908676951	2.22E-11	5.27E-10	15.39372204	GEM	2669	DOWN
-0.138608024	4.864650314	-3.754091974	0.000202692	0.004766064	0.439761167	POMGNT1	55624	NOT	0.679138111	23022	7.355480509	7.711138506	1.22E-13	1.66E-12	20.20407031	PALLD	UP	0.674455402	5.089211289	5.952309365	7.52E-09	1.79E-07	9.834772559	SSPN	8082	UP	0.5838837944	5.6808936145	8.9649250273	1.70E-17	4.02E-16	28.9365707268	JAZF1	221895	UP	-0.445545873	4.335775116	-6.906964951	2.24E-11	5.31E-10	15.38339779	ANKRD44	91526	NOT
0.242320602	5.685924547	3.754078919	0.000202702	0.004766064	0.439715788	GJA4	2701	NOT	0.867357345	28831	5.236082095	7.70356334	1.29E-13	1.74E-12	20.15408838	IGLJ3	UP	-0.465028586	4.277328654	-5.951187318	7.56E-09	1.79E-07	9.828898645	CDC25C	995	NOT	0.4289848222	3.0834743314	8.9628816786	1.73E-17	4.08E-16	28.9216391606	CLEC12A	160364	NOT	0.316190543	7.921409365	6.899445803	2.35E-11	5.56E-10	15.33807654	WDR43	23160	NOT
-0.257522531	5.142959399	-3.753507119	0.000203147	0.004766064	0.437728356	TRPM2	7226	NOT	0.787470641	8320	5.13226017	7.695707735	1.36E-13	1.83E-12	20.10229324	EOMES	UP	0.612425604	4.445655957	5.950441532	7.59E-09	1.80E-07	9.82499494	HDC	3067	UP	0.3469492785	2.9036660223	8.9595157919	1.77E-17	4.17E-16	28.8970479837	ARHGAP22	58504	NOT	0.430958432	5.610892256	6.897522647	2.38E-11	5.62E-10	15.32649087	POC1A	25886	NOT
0.319520224	4.899099247	3.753378185	0.000203248	0.004766064	0.437280251	PELI2	57161	NOT	0.734116742	1959	5.818933147	7.67450424	1.57E-13	2.08E-12	19.96267928	EGR2	UP	-0.721523145	7.839288669	-5.943302173	7.90E-09	1.87E-07	9.787644357	TPX2	22974	DOWN	-0.622752471	6.1574754102	-8.9572646931	1.80E-17	4.24E-16	28.880604718	GLB1L2	89944	DOWN	-0.670041427	4.064567698	-6.895395805	2.41E-11	5.69E-10	15.31368101	ROR2	4920	DOWN
-0.173457186	5.572162919	-3.752947212	0.000203585	0.004766064	0.435782528	CDK2	1017	NOT	0.680767521	286097	2.971167382	7.674386809	1.57E-13	2.08E-12	19.96190683	MICU3	UP	0.68336107	5.44472229	5.942636037	7.93E-09	1.87E-07	9.784161159	ITGA1	3672	UP	0.516755634	5.7199061819	8.9569068433	1.80E-17	4.24E-16	28.8779910271	GAL3ST4	79690	UP	0.542338274	9.727430876	6.893132466	2.45E-11	5.76E-10	15.30005236	KLF5	688	UP
0.216773056	2.813914576	3.752943556	0.000203587	0.004766064	0.435769825	AFF3	3899	NOT	1.027007413	4973	4.741686321	7.666142374	1.66E-13	2.20E-12	19.90769677	OLR1	UP	0.78900785	4.238949927	5.935855037	8.22E-09	1.94E-07	9.748720954	PTGIS	5740	UP	-0.5198906135	4.4946076635	-8.9536749739	1.85E-17	4.34E-16	28.8543888521	PAK6	56924	DOWN	-0.582531307	5.381227363	-6.889437017	2.50E-11	5.88E-10	15.27780762	CALCRL	10203	DOWN
-0.162849767	5.055880544	-3.750077674	0.000205839	0.004811832	0.425814321	NLN	57486	NOT	1.052391904	2191	5.868936148	7.664145623	1.68E-13	2.22E-12	19.89457372	FAP	UP	0.54836909	4.890934011	5.934881375	8.27E-09	1.95E-07	9.743634808	LGI2	55203	UP	0.6810517817	3.6584683409	8.9459775717	1.96E-17	4.59E-16	28.7981968881	LRCH2	57631	UP	0.394805511	7.318079125	6.884683925	2.58E-11	6.05E-10	15.24920982	TFRC	7037	NOT
-0.143446033	5.011837297	-3.749185093	0.000206546	0.004821382	0.422715105	COX18	285521	NOT	0.654754626	5654	8.417918181	7.65354395	1.80E-13	2.37E-12	19.82493859	HTRA1	UP	-0.596070398	6.745094284	-5.930190997	8.48E-09	1.99E-07	9.719142684	KIF18B	146909	DOWN	0.6266151946	3.9333218331	8.9408295742	2.03E-17	4.76E-16	28.7606330091	ENOX1	55068	UP	-0.665747529	4.116250942	-6.883348363	2.60E-11	6.09E-10	15.2411769	SLC16A7	9194	DOWN
-0.296016624	7.735495926	-3.748171558	0.00020735	0.004829337	0.41919674	NUSAP1	51203	NOT	0.823832822	930	4.62812579	7.65319555	1.81E-13	2.38E-12	19.82265136	CD19	UP	0.46764416	3.042838498	5.92829568	8.57E-09	2.01E-07	9.70925005	PTGER3	5733	NOT	0.5207245236	5.2065118142	8.9358065033	2.11E-17	4.93E-16	28.7239939332	ZNF25	219749	UP	0.339979703	6.288700825	6.882631368	2.61E-11	6.11E-10	15.23686492	GUF1	60558	NOT
-0.23585498	4.743550346	-3.748005213	0.000207483	0.004829337	0.418619377	TICRR	90381	NOT	0.595862891	5937	7.46657466	7.638158586	2.00E-13	2.61E-12	19.72400599	RBMS1	UP	0.465508858	6.55266556	5.927659274	8.60E-09	2.02E-07	9.705928879	SH2B3	10019	NOT	0.3525017438	3.5514556098	8.9293923347	2.21E-17	5.17E-16	28.677226998	NLRC4	58484	NOT	-0.324894077	7.831315199	-6.881281616	2.63E-11	6.15E-10	15.22874851	WBP1L	54838	NOT
0.227280985	5.103435901	3.747273258	0.000208066	0.004835965	0.41607913	IFFO1	25900	NOT	0.952057528	1805	4.380674425	7.608617019	2.43E-13	3.15E-12	19.53061487	DPT	UP	-0.302578816	5.720641957	-5.92522071	8.71E-09	2.04E-07	9.693205474	EXOSC3	51010	NOT	-0.431625551	5.1208442057	-8.9264463411	2.26E-17	5.27E-16	28.6557543495	GAN	8139	NOT	-1.312952073	6.510247603	-6.880925105	2.64E-11	6.16E-10	15.22660491	CNN1	1264	DOWN
0.48422908	5.14093875	3.744045124	0.000210657	0.004889171	0.404881364	RBPMS2	348093	NOT	1.152811241	718	9.402286712	7.605301009	2.49E-13	3.21E-12	19.50894067	C3	UP	-0.406396681	4.584394668	-5.921848226	8.87E-09	2.07E-07	9.675616022	FAM160A1	729830	NOT	0.86221314	5.1139514977	8.9240585158	2.30E-17	5.36E-16	28.6383533653	FAT4	79633	UP	0.306050217	4.713888799	6.880372053	2.65E-11	6.17E-10	15.22327975	ZFP41	286128	NOT
0.254172077	5.588552753	3.741410787	0.000212794	0.004931701	0.395749962	GNB4	59345	NOT	0.609587904	221935	3.896945502	7.600507994	2.57E-13	3.30E-12	19.4776245	SDK1	UP	0.433786995	2.976184401	5.918405449	9.04E-09	2.11E-07	9.657668038	EBF3	253738	NOT	0.8507463845	7.244800125	8.9203359322	2.37E-17	5.50E-16	28.611231403	ROBO1	6091	UP	-0.388464252	4.705381382	-6.879629924	2.66E-11	6.19E-10	15.2188181	LMCD1	29995	NOT
0.402121549	3.689668612	3.739203341	0.0002146	0.004962693	0.388102855	FILIP1	27145	NOT	0.601653456	117581	3.360333617	7.598258303	2.61E-13	3.34E-12	19.46293059	TWIST2	UP	-0.337480474	5.405367996	-5.91281477	9.32E-09	2.17E-07	9.62853997	PSMC3IP	29893	NOT	0.4621167997	5.1587099597	8.9182386494	2.40E-17	5.58E-16	28.5959542134	AKNA	80709	NOT	0.437325962	6.139409374	6.879394419	2.66E-11	6.19E-10	15.21740233	PTPN3	5774	NOT
-0.105567161	4.996588743	-3.739028615	0.000214744	0.004962693	0.387497741	PAPOLG	64895	NOT	0.964214144	3815	6.117806528	7.584035017	2.87E-13	3.65E-12	19.37010366	KIT	UP	0.43869542	5.112867843	5.909866167	9.47E-09	2.20E-07	9.613186107	NRP1	8829	NOT	-0.3308638135	4.541949364	-8.913507053	2.49E-17	5.77E-16	28.5614963559	ZBTB9	221504	NOT	-0.625040912	6.931904794	-6.878857368	2.67E-11	6.20E-10	15.21417391	MXRA8	54587	DOWN
0.299236201	6.043382666	3.737446557	0.000216048	0.004985722	0.382019922	PCDH17	27253	NOT	1.102925123	6401	4.764298253	7.56540137	3.24E-13	4.11E-12	19.24868344	SELE	UP	0.689122852	5.027068798	5.908299998	9.55E-09	2.22E-07	9.605033243	IGDCC4	57722	UP	0.88530988	7.2680143867	8.9034814154	2.68E-17	6.20E-16	28.4885231409	TGFB1I1	7041	UP	0.642811709	8.129476979	6.877202284	2.70E-11	6.26E-10	15.2042258	KRTCAP3	200634	UP
-0.239492309	8.147862224	-3.733670239	0.000219192	0.005051071	0.368953198	PSMG1	8624	NOT	1.287119971	5350	4.773065595	7.553433446	3.51E-13	4.42E-12	19.17081245	PLN	UP	0.715305926	6.065245794	5.905561723	9.69E-09	2.25E-07	9.590782929	EDNRB	1910	UP	0.9076978698	5.033401948	8.9010056512	2.73E-17	6.31E-16	28.4705109553	EML1	2009	UP	0.234981694	4.143491057	6.875680932	2.73E-11	6.31E-10	15.19508312	ZNF7	7553	NOT
0.498509607	4.385120601	3.73250884	0.000220167	0.005066342	0.364937002	DPT	1805	UP	0.575816837	83857	4.339611244	7.542354174	3.78E-13	4.74E-12	19.09880334	TMTC1	UP	0.555662659	3.350806487	5.903750422	9.79E-09	2.27E-07	9.58135955	CR1	1378	UP	-0.3209611418	5.1688967615	-8.8982142537	2.79E-17	6.43E-16	28.4502062424	DDX31	64794	NOT	0.414144984	6.603527926	6.873156653	2.77E-11	6.40E-10	15.17991668	DARS2	55157	NOT
0.28087558	6.748156546	3.728866384	0.000223253	0.005130063	0.352348629	NID1	4811	NOT	0.622014499	154	4.226716701	7.529209446	4.12E-13	5.14E-12	19.0134695	ADRB2	UP	0.393451609	3.325557367	5.90114105	9.93E-09	2.30E-07	9.56778815	SIGLEC6	946	NOT	0.8303242862	4.6477073257	8.8958498035	2.84E-17	6.54E-16	28.4330103359	PRICKLE2	166336	UP	-0.646258053	7.416424731	-6.870272841	2.82E-11	6.50E-10	15.1625953	IGFBP4	3487	DOWN
-0.075767533	2.674464575	-3.728265505	0.000223766	0.005134567	0.350273074	CCDC38	120935	NOT	1.260527405	1359	7.271977127	7.524628659	4.25E-13	5.29E-12	18.98375706	CPA3	UP	0.861106281	5.283749832	5.89876953	1.01E-08	2.32E-07	9.555457905	HSPB8	26353	UP	1.0512702152	4.5556939509	8.8916649284	2.93E-17	6.72E-16	28.4025822004	GAS1	2619	UP	-0.705180644	5.527300908	-6.86455164	2.92E-11	6.73E-10	15.12824786	PLXDC2	84898	DOWN
0.382648801	4.401808993	3.727085787	0.000224776	0.005150455	0.346198994	CD1D	912	NOT	0.69635353	115350	2.645600482	7.520640768	4.36E-13	5.41E-12	18.95790103	FCRL1	UP	0.285958992	4.910994337	5.898079272	1.01E-08	2.33E-07	9.551869777	TBXA2R	6915	NOT	0.5759429559	4.0621111357	8.891620682	2.93E-17	6.72E-16	28.4022605343	GLI3	2737	UP	-0.602084341	4.686345531	-6.863774682	2.93E-11	6.75E-10	15.12358505	COL8A2	1296	DOWN
0.407269835	7.001021825	3.725861999	0.000225829	0.005164383	0.341973973	RNASE6	6039	NOT	0.795849881	9945	4.537593811	7.518460561	4.43E-13	5.48E-12	18.94376959	GFPT2	UP	0.265053788	9.416224994	5.896847226	1.02E-08	2.34E-07	9.545466121	GABARAP	11337	NOT	-0.3766279858	5.7601740483	-8.8885537527	2.99E-17	6.87E-16	28.3799668341	MYO19	80179	NOT	-0.473052035	3.673005777	-6.862846797	2.95E-11	6.78E-10	15.118017	BACH2	60468	NOT
-0.303986936	7.21012125	-3.725510285	0.000226132	0.005164383	0.340759949	AURKA	6790	NOT	0.578615815	4068	4.276314252	7.514362683	4.55E-13	5.63E-12	18.91721644	SH2D1A	UP	-0.408206326	6.912701597	-5.89636602	1.02E-08	2.34E-07	9.542965302	HMBS	3145	NOT	0.4778758239	5.2389421615	8.8820765809	3.14E-17	7.19E-16	28.332900014	FZD4	8322	NOT	0.288728302	5.658109513	6.862053169	2.97E-11	6.81E-10	15.11325506	UCHL5	51377	NOT
-0.385543235	6.668289856	-3.725269174	0.00022634	0.005164383	0.339927759	NEK2	4751	NOT	0.686248639	10225	4.01553503	7.510478914	4.67E-13	5.76E-12	18.8920604	CD96	UP	0.600457019	4.709386676	5.894698888	1.03E-08	2.36E-07	9.534302478	FAM162B	221303	UP	0.4298595914	3.9110829474	8.8812520645	3.16E-17	7.23E-16	28.3269101813	RECK	8434	NOT	-0.427553602	5.725450503	-6.86008758	3.00E-11	6.88E-10	15.10146292	KLF9	687	NOT
0.268145988	5.266908741	3.724351846	0.000227134	0.005175204	0.336762071	DCHS1	8642	NOT	1.623736662	4969	4.081866444	7.505493131	4.82E-13	5.94E-12	18.85978024	OGN	UP	0.376331562	9.557067964	5.89465037	1.03E-08	2.36E-07	9.534050397	SERINC1	57515	NOT	1.0702390418	5.7136794039	8.8784336632	3.23E-17	7.37E-16	28.3064381333	FBLN1	2192	UP	-0.293159544	4.5966908	-6.859289862	3.02E-11	6.90E-10	15.09667792	SGTB	54557	NOT
-0.153128711	5.762266105	-3.723470126	0.000227899	0.005185351	0.333719943	MRS2	57380	NOT	0.721910014	56265	5.267975452	7.498908567	5.04E-13	6.19E-12	18.8171728	CPXM1	UP	-0.277934625	4.569969121	-5.889106795	1.06E-08	2.43E-07	9.505258654	TADA2A	6871	NOT	0.8891174359	7.0927482863	8.8696899268	3.44E-17	7.85E-16	28.2429526213	LTBP1	4052	UP	-0.342428484	6.558492811	-6.858872309	3.02E-11	6.91E-10	15.09417345	SWAP70	23075	NOT
-0.429792638	4.784484384	-3.720396334	0.000230587	0.005229919	0.323119889	SYNE4	163183	NOT	1.271369178	608	5.353291099	7.498446113	5.05E-13	6.21E-12	18.81418138	TNFRSF17	UP	0.494408247	4.404038282	5.888669742	1.06E-08	2.43E-07	9.502989629	ANKRD44	91526	UP	0.6425256684	4.2703127348	8.8655879506	3.55E-17	8.08E-16	28.213183261	CD37	951	UP	0.295613353	5.576581052	6.858309041	3.04E-11	6.93E-10	15.09079518	UTP14A	10813	NOT
0.259243984	4.839978622	3.719818286	0.000231095	0.005229919	0.321127379	RBP5	83758	NOT	0.704965583	57484	3.566143454	7.486154752	5.48E-13	6.69E-12	18.7347229	RNF150	UP	0.261845175	2.357369222	5.887055203	1.07E-08	2.45E-07	9.494608664	TCTEX1D1	200132	NOT	0.5372352867	7.5252185385	8.851645443	3.93E-17	8.94E-16	28.1120639485	GPR137B	7107	UP	-0.323475563	3.409060904	-6.856552494	3.07E-11	6.99E-10	15.08026142	SLC8A1	6546	NOT
-0.236741009	6.427367602	-3.719542693	0.000231338	0.005229919	0.320177517	TACC3	10460	NOT	0.723967867	4920	4.059773807	7.475981465	5.86E-13	7.13E-12	18.66902884	ROR2	UP	0.385768255	2.499546688	5.885728727	1.08E-08	2.46E-07	9.487724367	TXLNB	167838	NOT	-0.2907467215	5.3757564686	-8.8497840443	3.98E-17	9.05E-16	28.0985717027	TOR1AIP2	163590	NOT	-0.753226838	4.460190935	-6.851047723	3.17E-11	7.22E-10	15.04726351	COL8A1	1295	DOWN
0.353420822	5.060484693	3.719317533	0.000231537	0.005229919	0.31940153	SSPN	8082	NOT	0.625314122	259307	5.499574507	7.474186779	5.93E-13	7.20E-12	18.65744641	IL4I1	UP	1.061499199	5.631468259	5.884611282	1.09E-08	2.47E-07	9.481925865	GZMK	3003	UP	-0.4600193973	10.0705943559	-8.8451285786	4.12E-17	9.35E-16	28.0648347854	HSPE1	3336	NOT	0.301328405	5.229669061	6.849328308	3.21E-11	7.29E-10	15.03696077	WDR90	197335	NOT
0.326150685	3.342156748	3.719285758	0.000231565	0.005229919	0.319292026	EPHA3	2042	NOT	0.807973598	27295	5.141875969	7.473781575	5.95E-13	7.21E-12	18.65483161	PDLIM3	UP	0.388490495	7.891482536	5.883612926	1.09E-08	2.48E-07	9.476746058	BTG1	694	NOT	0.7255974259	7.4288394331	8.8417332842	4.23E-17	9.58E-16	28.0402371759	RGS5	8490	UP	-0.657155957	7.133419962	-6.843857993	3.32E-11	7.53E-10	15.00419584	C3AR1	719	DOWN
-0.20721387	4.510160657	-3.719025164	0.000231795	0.005229919	0.318393978	MAP3K9	4293	NOT	0.646015383	1296	4.677790868	7.469578199	6.11E-13	7.40E-12	18.62771317	COL8A2	UP	-0.444913817	4.119347336	-5.883092712	1.09E-08	2.49E-07	9.474047285	ULBP3	79465	NOT	1.0614079398	7.6024406561	8.8381696998	4.34E-17	9.82E-16	28.0144268894	CCL4	6351	UP	0.722433732	8.051203471	6.841342823	3.37E-11	7.64E-10	14.98913775	PBK	55872	UP
0.313441399	6.403972874	3.718166364	0.000232555	0.005239422	0.315434834	NR2F2	7026	NOT	0.675224904	23024	5.00839116	7.466161122	6.25E-13	7.55E-12	18.60567581	PDZRN3	UP	0.471915268	5.291979193	5.881741466	1.10E-08	2.50E-07	9.467038153	LAMA4	3910	NOT	0.7565246743	6.8878067114	8.8327276016	4.52E-17	1.02E-15	27.9750238187	GIMAP2	26157	UP	0.277289033	5.595316199	6.837189775	3.46E-11	7.82E-10	14.96428313	EARS2	124454	NOT
0.248023485	2.741184906	3.714089288	0.000236195	0.005307011	0.301395174	THSD7B	80731	NOT	0.840282516	9823	6.035484156	7.464467449	6.32E-13	7.63E-12	18.59475573	ARMCX2	UP	-0.70868041	5.490357915	-5.87754446	1.13E-08	2.56E-07	9.445275668	OVOL1	5017	DOWN	0.4231045964	2.892499746	8.8312292366	4.57E-17	1.03E-15	27.964177766	IL10	3586	NOT	-0.75168422	4.082991452	-6.837004837	3.46E-11	7.82E-10	14.9631766	FGF13	2258	DOWN
0.179890559	3.148506515	3.712953892	0.000237218	0.00532103	0.297487902	FAM124B	79843	NOT	0.601608971	80833	6.144343451	7.463973279	6.34E-13	7.65E-12	18.59156988	APOL3	UP	0.797634192	6.102605251	5.875307995	1.14E-08	2.58E-07	9.433684041	TIMP3	7078	UP	0.8662505816	3.6796065341	8.8239540122	4.82E-17	1.09E-15	27.9115321963	THEMIS	387357	UP	0.274580866	8.402890829	6.83600554	3.48E-11	7.86E-10	14.95719799	PHB	5245	NOT
0.323876163	6.203167172	3.712480248	0.000237646	0.00532103	0.295858262	MXRA7	439921	NOT	0.867329764	56271	6.195911991	7.454611187	6.74E-13	8.11E-12	18.53124274	BEX4	UP	-0.293526287	5.766378022	-5.874916606	1.14E-08	2.59E-07	9.431655824	PEX13	5194	NOT	0.6292911583	7.6303473809	8.8217938069	4.89E-17	1.10E-15	27.895905714	DRAM1	55332	UP	-0.46718384	4.677026119	-6.830132911	3.61E-11	8.14E-10	14.92207669	GBGT1	26301	NOT
-0.131499683	3.735632261	-3.712305402	0.000237804	0.00532103	0.295256728	ZNF668	79759	NOT	0.752616037	6578	6.895182175	7.448209568	7.03E-13	8.44E-12	18.4900241	SLCO2A1	UP	0.703496131	2.40938543	5.873226054	1.15E-08	2.61E-07	9.422896438	SCN7A	6332	UP	-0.5829160569	8.872379459	-8.8196873813	4.97E-17	1.12E-15	27.8806706338	CKS1B	1163	DOWN	-0.585438956	4.46346585	-6.828607986	3.65E-11	8.21E-10	14.91296065	BICC1	80114	DOWN
0.428314755	7.354724755	3.710403055	0.000239532	0.005345178	0.28871365	FLNA	2316	NOT	1.262293878	90865	6.110316279	7.441573469	7.35E-13	8.79E-12	18.44732305	IL33	UP	0.538240275	4.827116327	5.871755357	1.16E-08	2.62E-07	9.415277811	MCTP1	79772	UP	0.4228164726	6.5584928105	8.8179547501	5.03E-17	1.13E-15	27.8681408386	SWAP70	23075	NOT	0.631528428	4.392674412	6.827689729	3.67E-11	8.24E-10	14.90747204	MYO7B	4648	UP
-0.19578847	5.663230301	-3.710390409	0.000239543	0.005345178	0.288670163	CEP131	22994	NOT	0.611756896	23500	4.714993874	7.414192487	8.79E-13	1.04E-11	18.27143086	DAAM2	UP	0.440451562	4.392154452	5.869666047	1.18E-08	2.65E-07	9.404457175	MYO5A	4644	NOT	-0.6336935597	6.4636644049	-8.8105967552	5.31E-17	1.19E-15	27.8149479935	SKA3	221150	DOWN	0.292622292	6.464592829	6.823546527	3.76E-11	8.44E-10	14.88271435	MCCC2	64087	NOT
0.278801439	5.628365004	3.709988389	0.00023991	0.005345994	0.287287826	EVL	51466	NOT	0.764846399	53831	3.893486327	7.407572091	9.18E-13	1.09E-11	18.22897366	GPR84	UP	0.664844332	6.318599205	5.867090335	1.19E-08	2.68E-07	9.391121611	TREM2	54209	UP	0.6450630417	4.9009357637	8.7994769086	5.77E-17	1.29E-15	27.7346140247	MAP4K1	11184	UP	-1.274221788	5.92480426	-6.820239586	3.84E-11	8.60E-10	14.86296201	CCL19	6363	DOWN
-0.100622244	5.700126839	-3.709416089	0.000240433	0.005350285	0.285320224	NFYC	4802	NOT	0.656980211	6330	3.365926677	7.374034764	1.14E-12	1.34E-11	18.01432431	SCN4B	UP	0.731063474	5.749883045	5.864761329	1.21E-08	2.71E-07	9.379067308	SORBS1	10580	UP	-0.5348381414	4.9452223786	-8.7954703665	5.94E-17	1.33E-15	27.7056852782	CLCN2	1181	DOWN	0.231940841	5.662559568	6.818834439	3.87E-11	8.67E-10	14.8545713	ABCF2	10061	NOT
0.268393807	4.184911168	3.708908024	0.000240898	0.00535328	0.283573701	ZEB2	9839	NOT	0.700015918	4211	5.24872416	7.373487723	1.15E-12	1.35E-11	18.01082902	MEIS1	UP	0.508262886	7.397730758	5.864687307	1.21E-08	2.71E-07	9.378684256	CRIM1	51232	UP	-0.4943959469	7.2993315685	-8.7951714864	5.95E-17	1.33E-15	27.7035275918	SIGMAR1	10280	DOWN	-0.405429499	5.312684185	-6.818609415	3.88E-11	8.67E-10	14.85322771	ITPRIP	85450	NOT
0.278667679	6.547603643	3.708468596	0.0002413	0.005354887	0.282063302	RGL1	23179	NOT	0.695086176	91607	6.211668547	7.36199043	1.24E-12	1.44E-11	17.93741189	SLFN11	UP	-0.176452566	3.749569292	-5.861592919	1.23E-08	2.75E-07	9.362674532	MYOD1	4654	NOT	0.3301892705	2.330058372	8.7897621083	6.19E-17	1.38E-15	27.6644841777	ANKRD55	79722	NOT	-0.431093237	5.028957285	-6.814659442	3.97E-11	8.87E-10	14.82964852	FGFR1	2260	NOT
0.53961434	5.587188081	3.705765066	0.000243793	0.005402804	0.272774378	GZMK	3003	UP	0.649531025	8013	4.367414873	7.3508512	1.33E-12	1.55E-11	17.86636181	NR4A3	UP	0.584353704	3.684500903	5.860393973	1.24E-08	2.77E-07	9.356473219	HGF	3082	UP	0.515372595	3.9800174683	8.7836289832	6.48E-17	1.44E-15	27.6202357085	IPCEF1	26034	UP	-0.580825859	6.654399785	-6.812299929	4.03E-11	8.99E-10	14.81556852	COL6A2	1292	DOWN
-0.133655427	5.898429966	-3.704473139	0.000244993	0.005421974	0.268337724	EIF4E	1977	NOT	0.942205875	8483	4.66816784	7.347658907	1.36E-12	1.58E-11	17.84601484	CILP	UP	0.882844186	7.395941924	5.857666431	1.26E-08	2.80E-07	9.342369268	FMOD	2331	UP	0.438335241	2.914679213	8.7787511407	6.71E-17	1.49E-15	27.5850579266	FHL5	9457	NOT	0.2896133	7.261940086	6.810780947	4.07E-11	9.06E-10	14.80650624	OXSM	54995	NOT
0.194698644	5.173869415	3.700759074	0.000248473	0.00549149	0.255591069	CEP68	23177	NOT	0.598787301	201633	4.358793988	7.341467438	1.41E-12	1.64E-11	17.80657037	TIGIT	UP	-0.678940354	6.101224371	-5.847351171	1.33E-08	2.96E-07	9.289076447	SLC2A1	6513	DOWN	0.4299542544	7.6269827739	8.7783273693	6.73E-17	1.49E-15	27.5820023893	CREBL2	1389	NOT	-0.694306052	6.443607051	-6.808830331	4.12E-11	9.16E-10	14.79487109	LOXL1	4016	DOWN
0.329499829	4.874187033	3.699999863	0.00024919	0.005496772	0.252986913	TSHZ3	57616	NOT	0.778611981	9737	4.023914385	7.339511612	1.43E-12	1.65E-11	17.79411535	GPRASP1	UP	0.673939821	10.67566697	5.84672759	1.33E-08	2.96E-07	9.285857147	LGALS1	3956	UP	-0.4953917256	9.6499466691	-8.7729010494	7.01E-17	1.55E-15	27.5428851805	NME1	4830	DOWN	-0.590588851	5.431704168	-6.807646674	4.15E-11	9.21E-10	14.787812	NCKAP1L	3071	DOWN
0.501719671	4.28236436	3.699787895	0.000249391	0.005496772	0.252259934	VPREB3	29802	UP	0.694909196	2878	5.986711906	7.308686764	1.75E-12	2.00E-11	17.59814184	GPX3	UP	0.813090634	6.556254334	5.845065387	1.34E-08	2.99E-07	9.277277178	OLFML3	56944	UP	0.4969096189	8.3833661858	8.7696406855	7.17E-17	1.59E-15	27.5193894167	DEGS1	8560	UP	-0.648720876	5.044966297	-6.806701491	4.17E-11	9.25E-10	14.78217579	ZNF331	55422	DOWN
-0.304863166	6.148727362	-3.698934203	0.0002502	0.005507117	0.249332447	CDC45	8318	NOT	0.856547048	83872	4.293180239	7.293691029	1.93E-12	2.19E-11	17.50302512	HMCN1	UP	0.74945714	8.125619646	5.844204742	1.35E-08	3.00E-07	9.272835449	RAB31	11031	UP	-0.4049268596	4.7764688469	-8.768976391	7.21E-17	1.59E-15	27.5146028809	SPRYD7	57213	NOT	-0.306357389	5.809219595	-6.804717453	4.23E-11	9.35E-10	14.77034676	CREM	1390	NOT
0.229834705	5.907481654	3.698567769	0.000250548	0.005507296	0.24807606	GRK5	2869	NOT	0.722663747	10631	6.737184699	7.28108281	2.09E-12	2.37E-11	17.42316438	POSTN	UP	-0.395534273	5.755983085	-5.843206427	1.36E-08	3.01E-07	9.26768386	FANCE	2178	NOT	0.7890045361	4.7290156238	8.7650790775	7.42E-17	1.64E-15	27.4865257366	CD1C	911	UP	-0.627427346	6.225686245	-6.804444017	4.23E-11	9.35E-10	14.76871672	ANGPTL2	23452	DOWN
0.273333066	5.067922498	3.697722602	0.000251353	0.005517497	0.245178687	PALM	5064	NOT	0.718804408	2697	8.962992959	7.274755845	2.18E-12	2.46E-11	17.38312789	GJA1	UP	0.824495656	4.522783716	5.842434009	1.36E-08	3.02E-07	9.263698445	COL8A1	1295	UP	0.6789863127	4.3778451999	8.7610701311	7.64E-17	1.68E-15	27.4576527886	MSR1	4481	UP	0.278592741	4.373835288	6.802418994	4.29E-11	9.46E-10	14.75664645	CCDC120	90060	NOT
-0.143712784	4.665945377	-3.69606876	0.000252934	0.005544703	0.239510811	RCBTB1	55213	NOT	0.628441713	26253	4.307174796	7.225525899	2.99E-12	3.31E-11	17.0724899	CLEC4E	UP	0.354153225	2.394793119	5.838899978	1.39E-08	3.07E-07	9.245469318	ZNF471	57573	NOT	-0.5034898933	5.8447267257	-8.7551982965	7.97E-17	1.76E-15	27.4153785126	SLC25A10	1468	DOWN	0.568836639	5.774182737	6.801150655	4.32E-11	9.52E-10	14.74908784	MOCOS	55034	UP
0.23339738	7.334598894	3.695648502	0.000253338	0.005546042	0.238070921	MSN	4478	NOT	0.625847568	22873	3.750136755	7.219553345	3.11E-12	3.43E-11	17.03491036	DZIP1	UP	-0.265409889	5.112914327	-5.837820543	1.40E-08	3.08E-07	9.239903146	IPPK	64768	NOT	0.4494602545	8.3411379992	8.7542613504	8.03E-17	1.76E-15	27.4086346668	MARCKS	4082	NOT	-0.400810922	10.95970109	-6.798521543	4.39E-11	9.66E-10	14.73342323	PSAP	5660	NOT
-0.174172673	4.656907605	-3.694371991	0.000254567	0.005565427	0.233698257	TTF2	8458	NOT	0.734222174	1277	8.590862325	7.217104501	3.16E-12	3.48E-11	17.01950885	COL1A1	UP	-0.487074622	3.96197463	-5.837191187	1.40E-08	3.09E-07	9.236658207	LDHC	3948	DOWN	0.5581210201	3.249021817	8.7487788697	8.36E-17	1.83E-15	27.3691828523	NLRP3	114548	UP	-0.488074975	4.651589306	-6.796627995	4.44E-11	9.76E-10	14.7221441	PLAC9	219348	DOWN
-0.155241861	4.92216125	-3.692486072	0.000256393	0.005597794	0.22724063	ARHGAP27	201176	NOT	0.753190126	2669	7.877822754	7.211948132	3.26E-12	3.59E-11	16.98709165	GEM	UP	-0.528660919	4.518687336	-5.835505295	1.41E-08	3.11E-07	9.227967165	BRCA2	675	DOWN	0.5039899918	3.1736406595	8.7486786874	8.36E-17	1.83E-15	27.3684620916	GPR82	27197	UP	0.249923982	4.291851514	6.796023156	4.46E-11	9.79E-10	14.71854182	SCLY	51540	NOT
-0.137490142	5.286856311	-3.690369709	0.000258457	0.005635259	0.219997566	WRAP73	49856	NOT	0.942682571	10418	5.625131249	7.186135339	3.85E-12	4.19E-11	16.8250714	SPON1	UP	-0.452512555	7.768374911	-5.833956406	1.43E-08	3.14E-07	9.21998414	NDC1	55706	NOT	0.5599287619	3.3104534542	8.7482699578	8.39E-17	1.84E-15	27.3655215453	TMEM156	80008	UP	0.431174759	5.719184659	6.794239713	4.51E-11	9.88E-10	14.70792148	MARS2	92935	NOT
-0.257806041	5.193161755	-3.687943015	0.000260842	0.005677652	0.211697145	WNK2	65268	NOT	0.792765855	10398	6.523628172	7.144182961	5.03E-12	5.38E-11	16.56267552	MYL9	UP	0.626465199	6.228338577	5.833490689	1.43E-08	3.14E-07	9.217584148	MXRA7	439921	UP	0.3903554744	4.5735111159	8.7481182719	8.40E-17	1.84E-15	27.364430285	GNGT2	2793	NOT	0.210206579	3.733111389	6.793515171	4.53E-11	9.91E-10	14.70360747	GCGR	2642	NOT
-0.309497148	8.103250286	-3.687680333	0.000261102	0.005677652	0.210798952	UBE2T	29089	NOT	0.988024635	125	3.653798656	7.137559295	5.25E-12	5.59E-11	16.52135243	ADH1B	UP	-0.336637979	3.770565939	-5.83335611	1.43E-08	3.14E-07	9.216890645	ZBTB12	221527	NOT	0.6684002738	4.5947398819	8.7472040072	8.45E-17	1.85E-15	27.357853136	SIT1	27240	UP	-0.510214964	3.410222133	-6.792608005	4.55E-11	9.95E-10	14.6982066	PTPN13	5783	DOWN
-0.176627577	5.152521015	-3.686000781	0.000262767	0.005706196	0.205057438	PARS2	25973	NOT	0.669558858	51676	4.18217474	7.126788202	5.62E-12	5.96E-11	16.45421628	ASB2	UP	-0.43539312	9.96717883	-5.829312053	1.46E-08	3.20E-07	9.196057017	KPNA2	3838	NOT	0.5324844411	7.4407556822	8.7469634188	8.47E-17	1.85E-15	27.3561224355	RGS19	10287	UP	-0.70835044	3.615825286	-6.790407549	4.61E-11	1.01E-09	14.68510834	FABP4	2167	DOWN
0.190636195	2.614749206	3.684521031	0.000264242	0.005730547	0.200000949	ZNF536	9745	NOT	0.601248455	6444	4.068456614	7.119135204	5.90E-12	6.24E-11	16.40656152	SGCD	UP	0.628223111	6.622957104	5.827018353	1.48E-08	3.24E-07	9.184245706	HCST	10870	UP	0.3022725186	9.424982336	8.7418925083	8.79E-17	1.91E-15	27.3196514382	GABARAP	11337	NOT	0.27066928	5.712825077	6.781868483	4.86E-11	1.06E-09	14.63431036	WDR12	55759	NOT
-0.202208954	4.497249755	-3.68412622	0.000264637	0.005731438	0.198652146	RELL2	285613	NOT	0.608290706	57687	4.567122394	7.115883296	6.03E-12	6.35E-11	16.38632375	VAT1L	UP	0.641510485	5.385981523	5.822165317	1.52E-08	3.32E-07	9.159267304	ARHGAP9	64333	UP	0.589024536	4.1854153283	8.7411908378	8.83E-17	1.92E-15	27.3146059643	PTPN22	26191	UP	0.269180472	6.390901902	6.781375931	4.88E-11	1.06E-09	14.63138172	COX15	1355	NOT
0.477982489	7.662716419	3.683101723	0.000265664	0.005746005	0.195152758	CCL2	6347	NOT	0.718925515	3037	4.971044927	7.114265655	6.09E-12	6.41E-11	16.37625919	HAS2	UP	-0.481404924	6.631128483	-5.812960304	1.60E-08	3.48E-07	9.11193458	FAM83H	286077	NOT	0.7348433568	4.5766261515	8.7382092884	9.03E-17	1.96E-15	27.2931695866	LAMA2	3908	UP	-0.471898595	5.083008733	-6.780880864	4.89E-11	1.06E-09	14.6284383	CDK14	5218	NOT
-0.152073312	8.180634879	-3.682102672	0.000266669	0.00575314	0.191741152	METAP1	23173	NOT	0.613420575	79953	3.996695971	7.108308077	6.33E-12	6.64E-11	16.33920748	SYNDIG1	UP	0.830801274	6.121862718	5.812934911	1.60E-08	3.48E-07	9.111804092	ARMCX2	9823	UP	1.2608939567	6.5143590111	8.7351448738	9.23E-17	2.00E-15	27.271142379	MZB1	51237	UP	0.402114865	5.990480169	6.77984586	4.92E-11	1.07E-09	14.62228521	SLC25A15	10166	NOT
-0.149509272	5.352595499	-3.681748339	0.000267027	0.00575314	0.190531364	GRPEL2	134266	NOT	1.04586395	23213	7.711672467	7.107625424	6.35E-12	6.65E-11	16.33496338	SULF1	UP	0.436283404	4.541296017	5.809781503	1.62E-08	3.53E-07	9.095602745	SFMBT2	57713	NOT	-0.311722899	4.8806913596	-8.7330869817	9.37E-17	2.03E-15	27.2563529338	MKS1	54903	NOT	0.263300884	7.169798847	6.77950493	4.93E-11	1.07E-09	14.62025854	GRSF1	2926	NOT
0.372564524	5.292103653	3.681716198	0.000267059	0.00575314	0.190421632	P2RY8	286530	NOT	0.795474731	5054	6.210129872	7.107349057	6.36E-12	6.66E-11	16.33324527	SERPINE1	UP	-0.326008937	4.642985395	-5.807722557	1.64E-08	3.57E-07	9.085028192	TTF2	8458	NOT	-0.5063783149	6.6035279263	-8.733064249	9.37E-17	2.03E-15	27.2561895734	DARS2	55157	DOWN	0.46975428	4.857839263	6.778402907	4.97E-11	1.08E-09	14.61370807	WDHD1	11169	NOT
-0.174975469	6.562790905	-3.67885541	0.000269962	0.00580795	0.180658165	GTF3C5	9328	NOT	0.770947263	5806	3.497323726	7.101698952	6.60E-12	6.89E-11	16.29813098	PTX3	UP	0.965397921	4.197952105	5.804029428	1.68E-08	3.63E-07	9.066068061	PRIMA1	145270	UP	-0.4303459036	4.621239853	-8.7283334404	9.70E-17	2.10E-15	27.2221993234	CDC42BPG	55561	NOT	0.533360555	6.179206382	6.777726129	4.99E-11	1.08E-09	14.60968569	TOR4A	54863	UP
0.227854271	3.599047116	3.678146887	0.000270686	0.005815792	0.178241159	LAYN	143903	NOT	0.710236489	2882	5.599571886	7.100827837	6.63E-12	6.92E-11	16.29271904	GPX7	UP	0.594812925	5.148027964	5.803612223	1.68E-08	3.64E-07	9.06392677	FOLR2	2350	UP	-0.5454917179	8.8063359655	-8.7258169766	9.88E-17	2.13E-15	27.2041237284	ESRP1	54845	DOWN	-0.383206862	3.279660294	-6.774674531	5.08E-11	1.10E-09	14.59155255	ZNF570	148268	NOT
-0.141036868	3.308652391	-3.676217886	0.000272665	0.005850553	0.171662881	FAM166B	730112	NOT	0.669098852	3932	6.03663189	7.098846953	6.72E-12	7.00E-11	16.28041435	LCK	UP	-0.403334164	7.266646588	-5.802350638	1.69E-08	3.65E-07	9.057452482	SIGMAR1	10280	NOT	-0.421326423	7.1386993478	-8.7252962279	9.92E-17	2.14E-15	27.2003836473	POLD2	5425	NOT	0.367500695	10.07059436	6.773208477	5.13E-11	1.11E-09	14.58284324	HSPE1	3336	NOT
-0.128837924	4.145154267	-3.675595469	0.000273306	0.00585656	0.169540999	RAD51D	5892	NOT	0.911654745	81493	4.307522385	7.081517831	7.50E-12	7.74E-11	16.17288119	SYNC	UP	0.60858349	4.469483793	5.802200429	1.69E-08	3.65E-07	9.056681703	ITGA7	3679	UP	0.3109135018	2.4016731405	8.7244262908	9.98E-17	2.15E-15	27.1941359761	ZNF382	84911	NOT	-0.560743267	4.458929127	-6.772864856	5.14E-11	1.11E-09	14.58080212	CD72	971	DOWN
-0.218398825	4.696033693	-3.674552595	0.000274384	0.005869034	0.165986476	LYSMD1	388695	NOT	1.241236034	7060	5.465885356	7.077591952	7.69E-12	7.91E-11	16.14854731	THBS4	UP	-0.185381436	3.39180641	-5.799686478	1.71E-08	3.70E-07	9.043784012	POM121L2	94026	NOT	-0.4407952419	4.5101606573	-8.721144979	1.02E-16	2.20E-15	27.1705740543	MAP3K9	4293	NOT	0.348486265	5.55912335	6.771844955	5.17E-11	1.11E-09	14.57474434	MMACHC	25974	NOT
0.40061437	5.527300908	3.6743318	0.000274613	0.005869034	0.165234039	PLXDC2	84898	NOT	0.855927204	2999	5.526797443	7.070843036	8.02E-12	8.22E-11	16.10673914	GZMH	UP	0.694424378	4.224921154	5.798933679	1.72E-08	3.71E-07	9.039922678	HSD17B6	8630	UP	0.4162883006	6.2697024968	8.7195125313	1.03E-16	2.22E-15	27.1588541791	PIP4K2A	5305	NOT	-0.33644395	6.269702497	-6.77174595	5.17E-11	1.11E-09	14.57415633	PIP4K2A	5305	NOT
-0.115487979	4.824952257	-3.673137128	0.000275854	0.005887784	0.161163504	C2CD3	26005	NOT	0.589840925	115701	3.388317972	7.04847707	9.24E-12	9.41E-11	15.96840201	ALPK2	UP	-0.556406027	7.02440803	-5.797444614	1.74E-08	3.73E-07	9.032285981	NDC80	10403	DOWN	-0.6963203963	5.7456910626	-8.7164189453	1.06E-16	2.27E-15	27.1366482267	EXO1	9156	DOWN	-0.737899249	7.354724755	-6.771486724	5.18E-11	1.11E-09	14.57261677	FLNA	2316	DOWN
0.302873593	2.291099584	3.672697279	0.000276312	0.005889803	0.159665141	RSPO2	340419	NOT	0.984168029	55273	4.426150693	7.041344804	9.67E-12	9.82E-11	15.92435752	TMEM100	UP	0.715964367	3.52458213	5.797189617	1.74E-08	3.73E-07	9.030978381	FCRL3	115352	UP	-0.4636712274	5.0256474643	-8.7158716487	1.06E-16	2.27E-15	27.1327202313	TONSL	4796	NOT	0.470680476	6.723561272	6.770415586	5.22E-11	1.12E-09	14.56625568	CNNM4	26504	NOT
-0.661756829	7.217116519	-3.670521554	0.000278589	0.005930531	0.152255891	CLDN3	1365	DOWN	0.799393831	9760	4.900073966	7.037804918	9.88E-12	9.99E-11	15.90250989	TOX	UP	0.456182094	5.470176474	5.795293025	1.76E-08	3.77E-07	9.021254263	LPXN	9404	NOT	0.8348688284	7.9816984634	8.7136817277	1.08E-16	2.31E-15	27.1170045819	TUBB6	84617	UP	-0.32166579	6.319478446	-6.770201509	5.22E-11	1.12E-09	14.56498445	MEF2A	4205	NOT
-0.318087131	7.609761045	-3.669395889	0.000279773	0.005947938	0.148424124	CDK1	983	NOT	0.636207512	54587	6.928529375	7.03506682	1.01E-11	1.02E-10	15.88561648	MXRA8	UP	0.657315039	4.321614668	5.794204639	1.77E-08	3.78E-07	9.015675073	PIK3CG	5294	UP	-0.3616409198	6.3120747785	-8.7114069956	1.10E-16	2.34E-15	27.1006830168	NOP16	51491	NOT	0.536045436	8.103250286	6.76697331	5.33E-11	1.14E-09	14.54581855	UBE2T	29089	UP
0.145855244	6.353250162	3.66854919	0.000280668	0.005958924	0.145542676	ARID4A	5926	NOT	0.7113475	25907	6.961545971	6.992786949	1.31E-11	1.31E-10	15.6253929	TMEM158	UP	-0.484111232	4.634850173	-5.791928618	1.79E-08	3.82E-07	9.004010618	PARPBP	55010	NOT	0.7818806589	5.3739243178	8.7099373079	1.11E-16	2.37E-15	27.0901392482	MAP1B	4131	UP	0.467975031	7.334794666	6.764471493	5.41E-11	1.15E-09	14.53097005	MAP7	9053	NOT
0.457596512	7.444663266	3.668210902	0.000281026	0.005958924	0.144391602	GPNMB	10457	NOT	1.195529428	3569	6.053447469	6.987993856	1.35E-11	1.35E-10	15.59596762	IL6	UP	-0.312757452	4.969473135	-5.790461556	1.80E-08	3.85E-07	8.996493948	GSTCD	79807	NOT	-0.6989505098	5.4635051287	-8.7085984303	1.12E-16	2.39E-15	27.0805349386	MCM10	55388	DOWN	-0.813730568	7.604071105	-6.763029853	5.46E-11	1.16E-09	14.52241571	FGL2	10875	DOWN
-0.183781778	5.976174327	-3.665860888	0.000283525	0.005998529	0.136398047	TAF5	6877	NOT	1.080580238	8076	4.870470972	6.987953151	1.35E-11	1.35E-10	15.59571779	MFAP5	UP	0.970262217	4.734902213	5.784135161	1.86E-08	3.97E-07	8.964097158	CILP	8483	UP	0.7298589214	5.3940478962	8.7068527189	1.13E-16	2.41E-15	27.0680136895	ITGA1	3672	UP	0.56319257	8.077291996	6.762540955	5.47E-11	1.17E-09	14.51951503	CCNB1	891	UP
0.298591626	8.965504195	3.66564499	0.000283756	0.005998529	0.135663909	DPYSL2	1808	NOT	0.706275467	4016	6.436323774	6.976950655	1.45E-11	1.43E-10	15.52823072	LOXL1	UP	0.747639738	8.009922188	5.784052456	1.86E-08	3.97E-07	8.963673819	TUBB6	84617	UP	-0.3831022622	4.264961497	-8.7066381586	1.14E-16	2.41E-15	27.0664748519	NR6A1	2649	NOT	0.312389504	4.395693476	6.760776642	5.53E-11	1.18E-09	14.50904853	ACOT11	26027	NOT
-0.194024308	5.61891923	-3.665412503	0.000284004	0.005998529	0.134873408	DGKQ	1609	NOT	0.728545708	2167	3.609964366	6.963882154	1.57E-11	1.55E-10	15.44817636	FABP4	UP	0.630425755	4.286459026	5.783530096	1.87E-08	3.98E-07	8.961000154	LRRN4CL	221091	UP	1.3156853779	6.1634136655	8.7043675869	1.16E-16	2.45E-15	27.0501917073	CCL21	6366	UP	0.295357844	4.877679691	6.760271176	5.55E-11	1.18E-09	14.50605033	ZNF696	79943	NOT
-0.116004922	3.303674835	-3.663974565	0.000285547	0.006018925	0.129985164	LRRC71	149499	NOT	1.180727411	6695	5.583669969	6.95326507	1.68E-11	1.65E-10	15.38322296	SPOCK1	UP	0.409811459	2.823268339	5.782370912	1.88E-08	4.00E-07	8.955067631	AFF3	3899	NOT	0.9197091133	5.5553212872	8.7025290027	1.17E-16	2.48E-15	27.0370085373	DPYSL3	1809	UP	-0.968153894	5.531432536	-6.759697027	5.57E-11	1.18E-09	14.50264493	ACKR1	2532	DOWN
-0.133963441	5.388159464	-3.663819602	0.000285713	0.006018925	0.129458475	UBOX5	22888	NOT	0.868498524	2335	7.956942868	6.949987457	1.72E-11	1.68E-10	15.36318639	FN1	UP	0.939746847	5.393554701	5.780368885	1.90E-08	4.04E-07	8.944823783	CD79A	973	UP	0.3670170185	4.1783707406	8.6965011819	1.22E-16	2.58E-15	26.9938000732	ADPRH	141	NOT	-0.804338555	4.305908019	-6.759524278	5.58E-11	1.18E-09	14.50162037	HMCN1	83872	DOWN
-0.186698631	5.790858467	-3.661113834	0.000288638	0.00606182	0.120265437	IKBKE	9641	NOT	0.670978088	9201	3.139830743	6.946181407	1.76E-11	1.72E-10	15.33992842	DCLK1	UP	0.43672922	5.871633215	5.776469766	1.94E-08	4.12E-07	8.924881083	ADAP2	55803	NOT	0.6119962449	4.0199038519	8.6949919792	1.24E-16	2.61E-15	26.9829848993	KCNE4	23704	UP	0.278745774	7.49845551	6.757467985	5.65E-11	1.19E-09	14.48942616	LSM4	25804	NOT
0.308796551	3.658468341	3.660930505	0.000288837	0.00606182	0.11964279	LRCH2	57631	NOT	0.594365107	3111	5.078818445	6.944135418	1.78E-11	1.74E-10	15.32742984	HLA-DOA	UP	-0.564243385	7.531413583	-5.772363906	1.98E-08	4.20E-07	8.903892499	BUB1B	701	DOWN	0.5166949877	3.8533195984	8.6871392897	1.31E-16	2.76E-15	26.9267310893	HS3ST3B1	9953	UP	-0.625741465	4.606371295	-6.756559626	5.68E-11	1.20E-09	14.48404032	TMEM119	338773	DOWN
0.233466477	4.882321577	3.660516941	0.000289287	0.00606182	0.118238295	PEAR1	375033	NOT	0.843727855	51339	5.926523318	6.938879798	1.84E-11	1.80E-10	15.29533706	DACT1	UP	-0.455054144	5.811909952	-5.766478805	2.05E-08	4.32E-07	8.873829321	SLC25A10	1468	NOT	0.4650713227	5.7483353822	8.6861104981	1.32E-16	2.78E-15	26.9193636557	ESAM	90952	NOT	-0.504582959	6.434329145	-6.755523936	5.72E-11	1.20E-09	14.4779002	SOAT1	6646	DOWN
0.122500781	8.129393764	3.660516388	0.000289287	0.00606182	0.118236417	NDFIP1	80762	NOT	0.578696074	4121	7.700930749	6.91473631	2.14E-11	2.06E-10	15.14814641	MAN1A1	UP	-0.239350931	4.056117305	-5.764659214	2.07E-08	4.36E-07	8.864539128	ZNF341	84905	NOT	0.4195470122	6.5289488729	8.6813607279	1.37E-16	2.87E-15	26.885356746	ELK3	2004	NOT	-0.497652335	5.219437422	-6.755439658	5.72E-11	1.20E-09	14.47740059	FZD2	2535	DOWN
-0.248513137	6.382193408	-3.659417538	0.000290486	0.00607209	0.114505357	FBXO5	26271	NOT	0.978745763	7130	6.728946269	6.910339361	2.20E-11	2.11E-10	15.12138266	TNFAIP6	UP	0.657624295	6.331005729	5.763839184	2.08E-08	4.37E-07	8.860353105	THBD	7056	UP	0.5738056547	2.6356126987	8.6811247553	1.37E-16	2.87E-15	26.8836675707	DAZL	1618	UP	-0.530946163	5.209011416	-6.755347638	5.72E-11	1.20E-09	14.47685509	RDX	5962	DOWN
-0.12893433	5.910536447	-3.658702522	0.000291268	0.006074866	0.11207813	PPME1	51400	NOT	0.603839932	1266	8.794309224	6.906975526	2.24E-11	2.15E-10	15.10091615	CNN3	UP	-0.233255991	4.248593569	-5.76318191	2.08E-08	4.38E-07	8.856998243	PMS1	5378	NOT	-0.431861271	4.0314860792	-8.6784594876	1.40E-16	2.92E-15	26.8645907188	TMEM182	130827	NOT	-0.498719031	3.699928432	-6.754831389	5.74E-11	1.21E-09	14.47379483	FAM20A	54757	DOWN
-0.348134061	4.846012018	-3.658610763	0.000291369	0.006074866	0.111766672	SP6	80320	NOT	1.116615835	4629	5.849092015	6.885482961	2.56E-11	2.43E-10	14.97032955	MYH11	UP	0.301764369	1.951119665	5.761350083	2.10E-08	4.41E-07	8.847649828	LGI1	9211	NOT	0.4406843336	5.5588429683	8.6714095569	1.47E-16	3.07E-15	26.8141487536	IGFLR1	79713	NOT	-0.305190088	3.189891266	-6.750510676	5.89E-11	1.24E-09	14.44818922	USP51	158880	NOT
-0.133279076	5.561880064	-3.657801845	0.000292256	0.006085541	0.109021275	RNF123	63891	NOT	1.133603462	4283	8.295535104	6.865126536	2.91E-11	2.75E-10	14.84693377	CXCL9	UP	0.617032999	7.089755982	5.761344488	2.10E-08	4.41E-07	8.84762128	COL18A1	80781	UP	-0.3498691244	4.3464491108	-8.6624420946	1.57E-16	3.27E-15	26.7500256261	EFCAB11	90141	NOT	0.285605726	8.736167311	6.750382066	5.90E-11	1.24E-09	14.44742724	PRELID1	27166	NOT
0.179063035	5.632806971	3.657124628	0.000293001	0.006088263	0.10672329	IGIP	492311	NOT	0.679329571	22806	4.545595245	6.848981393	3.22E-11	3.01E-10	14.74926527	IKZF3	UP	0.340941528	3.457751582	5.759124266	2.13E-08	4.46E-07	8.836293929	ARHGAP20	57569	NOT	1.3560257726	7.3168970089	8.6604061656	1.59E-16	3.32E-15	26.735473464	IGLV1-44	28823	UP	-0.408775856	6.245232557	-6.749815521	5.92E-11	1.24E-09	14.44407074	TGFBR1	7046	NOT
0.340117725	6.589784001	3.656878594	0.000293272	0.006088263	0.105888528	CSRP2	1466	NOT	0.643274413	389136	3.785945083	6.836701715	3.47E-11	3.23E-10	14.6750989	VGLL3	UP	0.652117815	4.029207443	5.757757108	2.14E-08	4.49E-07	8.829320547	PNOC	5368	UP	0.6282931493	7.5392234872	8.6593464675	1.60E-16	3.34E-15	26.7278999698	BTG2	7832	UP	0.289516682	5.874418811	6.747076327	6.02E-11	1.26E-09	14.42784545	TRIM14	9830	NOT
-0.14330936	4.930412784	-3.656659222	0.000293514	0.006088263	0.105144271	HLCS	3141	NOT	0.935139736	3495	4.45491176	6.835946567	3.49E-11	3.25E-10	14.67054133	IGHD	UP	0.91981189	4.550330802	5.757538817	2.15E-08	4.49E-07	8.828207247	BARX1	56033	UP	0.7283326267	5.5124630467	8.649572427	1.72E-16	3.58E-15	26.6580750386	GPC6	10082	UP	-0.641967296	7.027930811	-6.74700917	6.02E-11	1.26E-09	14.42744772	CORO1A	11151	DOWN
0.236098346	3.346351737	3.655494658	0.000294802	0.006107151	0.10119397	FAM13C	220965	NOT	0.858926747	1410	5.680388501	6.83267458	3.56E-11	3.30E-10	14.65079826	CRYAB	UP	-0.406620543	5.133506897	-5.754442689	2.18E-08	4.56E-07	8.812420349	CHAF1B	8208	NOT	0.534332838	5.7350000913	8.6393546698	1.85E-16	3.85E-15	26.5851354336	CMTM3	123920	UP	-0.51419188	4.160224797	-6.74624831	6.05E-11	1.26E-09	14.4229418	TLR7	51284	DOWN
-0.121108601	3.666399428	-3.654733364	0.000295647	0.006116825	0.098612228	OAZ3	51686	NOT	1.305967907	1264	6.505605956	6.829374611	3.63E-11	3.36E-10	14.63089371	CNN1	UP	-0.321407127	5.252864719	-5.751552857	2.22E-08	4.62E-07	8.797691419	CEP85	64793	NOT	0.7663002318	5.7528070531	8.6386731927	1.86E-16	3.86E-15	26.5802727094	RASGRP1	10125	UP	0.476405953	5.069186489	6.745928113	6.06E-11	1.26E-09	14.42104566	MTFR2	113115	NOT
0.311024917	4.066048158	3.653989206	0.000296474	0.006126128	0.096089079	JPH2	57158	NOT	0.577011704	5551	5.758409948	6.810537544	4.08E-11	3.75E-10	14.51741528	PRF1	UP	-0.304636879	5.03853223	-5.750159789	2.23E-08	4.65E-07	8.790593309	NLN	57486	NOT	-0.3946113288	5.2492934851	-8.6300386493	1.98E-16	4.11E-15	26.5186821338	SPC24	147841	NOT	-0.377018088	2.571113492	-6.73953704	6.30E-11	1.31E-09	14.38321368	KCNT2	343450	NOT
-0.16911688	4.877679691	-3.652522089	0.000298113	0.006152134	0.091116048	ZNF696	79943	NOT	0.651557063	119587	4.781632675	6.800484887	4.34E-11	3.97E-10	14.45695487	CPXM2	UP	0.583920899	4.334363829	5.74870015	2.25E-08	4.68E-07	8.783157471	CD37	951	UP	-0.475467589	5.7755133845	-8.6281083262	2.01E-16	4.16E-15	26.5049185791	IPO4	79711	NOT	0.4827949	7.450343267	6.737981954	6.36E-11	1.32E-09	14.37401254	KIF11	3832	NOT
0.201670718	5.287424351	3.651803161	0.000298919	0.006160918	0.0886798	IL34	146433	NOT	0.760611205	26353	5.249883155	6.787818727	4.69E-11	4.27E-10	14.38087401	HSPB8	UP	0.444186496	4.162945871	5.745453539	2.29E-08	4.76E-07	8.766623631	ARHGAP31	57514	NOT	0.9048602564	7.3547247552	8.6249778284	2.06E-16	4.25E-15	26.4826018546	FLNA	2316	UP	-0.503289363	6.623538316	-6.737048574	6.40E-11	1.33E-09	14.3684907	CD83	9308	DOWN
0.211257031	2.9418106	3.649507049	0.000301506	0.006206357	0.080901889	ZNF677	342926	NOT	0.81201902	79901	6.892022923	6.782062865	4.86E-11	4.41E-10	14.34633692	CYBRD1	UP	-0.65854583	5.634722849	-5.744097735	2.31E-08	4.78E-07	8.759721199	KIF18A	81930	DOWN	-0.3624927015	5.3640776173	-8.6237565329	2.08E-16	4.28E-15	26.4738969126	CENPO	79172	NOT	0.321849094	5.000254382	6.734238142	6.51E-11	1.35E-09	14.35186786	UTP15	84135	NOT
-0.257200178	7.689210037	-3.648142059	0.000303055	0.006228993	0.076280234	ERMP1	79956	NOT	0.880025395	93649	4.356689984	6.781270417	4.88E-11	4.42E-10	14.34158374	MYOCD	UP	-0.250628519	5.895108478	-5.742921758	2.32E-08	4.81E-07	8.753735321	PPME1	51400	NOT	-0.427213274	5.5591233498	-8.6225999605	2.09E-16	4.31E-15	26.4656540379	MMACHC	25974	NOT	-0.352700942	5.518942226	-6.733681455	6.53E-11	1.35E-09	14.34857587	HCFC2	29915	NOT
0.350540891	5.609153344	3.647567077	0.000303709	0.006228993	0.074333907	CD48	962	NOT	0.579735608	3383	6.627744569	6.773149981	5.13E-11	4.64E-10	14.29290132	ICAM1	UP	0.460510967	5.257227097	5.742492566	2.33E-08	4.81E-07	8.751550921	PLXDC1	57125	NOT	0.3926270727	7.4504769052	8.6221723613	2.10E-16	4.32E-15	26.4626067288	NINJ1	4814	NOT	-0.5073112	6.5746885	-6.733244533	6.55E-11	1.35E-09	14.34599225	ZNF532	55205	DOWN
0.461341889	7.358939179	3.647245741	0.000304075	0.006228993	0.073246302	FMOD	2331	NOT	0.884380614	1116	5.540108237	6.772665639	5.14E-11	4.65E-10	14.28999909	CHI3L1	UP	0.546988201	7.335351077	5.736639884	2.40E-08	4.96E-07	8.721776246	PPP1R18	170954	UP	0.3701284259	9.3588970952	8.6113853354	2.27E-16	4.66E-15	26.3857652229	MFSD1	64747	NOT	-0.571549607	4.529096352	-6.732267293	6.59E-11	1.36E-09	14.3402141	CADM1	23705	DOWN
0.501222316	5.674725709	3.647083345	0.000304261	0.006228993	0.072696683	SMOC2	64094	UP	0.649738247	64091	3.647308673	6.759916342	5.56E-11	5.00E-10	14.21366167	POPDC2	UP	0.403122888	6.18912529	5.733138664	2.44E-08	5.04E-07	8.703975836	GOLGA8N	643699	NOT	0.4806173075	7.2662167047	8.6079588065	2.33E-16	4.77E-15	26.3613695314	ZBTB4	57659	NOT	-0.40515947	6.504447167	-6.730799303	6.65E-11	1.37E-09	14.33153549	SH2B3	10019	NOT
0.468976418	5.336252073	3.646526454	0.000304897	0.006228993	0.070812099	CD79A	973	NOT	0.796915996	2199	5.812844127	6.749019025	5.95E-11	5.31E-10	14.14850139	FBLN2	UP	0.672946117	5.082569796	5.73243859	2.45E-08	5.06E-07	8.700417651	PDZRN3	23024	UP	0.6608083318	8.367838091	8.6066333555	2.35E-16	4.81E-15	26.351934494	CD74	972	UP	-0.679941027	5.113951498	-6.730227681	6.67E-11	1.37E-09	14.32815652	FAT4	79633	DOWN
0.456653692	3.406213306	3.646512393	0.000304913	0.006228993	0.07076452	NAP1L3	4675	NOT	0.630642796	5327	7.335663233	6.747519693	6.00E-11	5.35E-10	14.13954253	PLAT	UP	-0.259832747	4.597966183	-5.732026538	2.46E-08	5.06E-07	8.698323529	NAIF1	203245	NOT	0.2700208497	4.6840361484	8.6054391675	2.37E-16	4.85E-15	26.3434346522	GIT2	9815	NOT	-0.419909649	4.559244886	-6.729284815	6.71E-11	1.38E-09	14.32258353	CHST2	9435	NOT
-0.232324457	3.36746355	-3.645959601	0.000305546	0.006234059	0.068894076	ZNF596	169270	NOT	0.901830798	4958	3.267514391	6.709396263	7.57E-11	6.59E-10	13.91226513	OMD	UP	-0.349253326	6.42718872	-5.731186335	2.47E-08	5.08E-07	8.694053828	CSTF2	1478	NOT	0.7090552907	4.5883132769	8.6035343982	2.40E-16	4.91E-15	26.3298787283	BOC	91653	UP	0.232671787	5.56854522	6.726597234	6.82E-11	1.40E-09	14.30670139	MRPS27	23107	NOT
-0.114944442	3.653137567	-3.645448523	0.000306132	0.006238161	0.067165012	PRR30	339779	NOT	0.606843395	9806	5.725356232	6.698364189	8.10E-11	7.03E-10	13.84668271	SPOCK2	UP	-0.316877928	5.398978511	-5.729242355	2.50E-08	5.12E-07	8.684176926	LRRC8B	23507	NOT	0.5210850039	3.6418986357	8.5966968914	2.52E-16	5.15E-15	26.281233601	PHACTR1	221692	UP	-1.186347369	6.271556433	-6.723937762	6.93E-11	1.42E-09	14.29099019	SYNM	23336	DOWN
0.274657856	4.085148314	3.644755246	0.000306929	0.006243486	0.064819893	SLIT3	6586	NOT	0.638888648	114905	3.152463991	6.673838811	9.40E-11	8.07E-10	13.70118745	C1QTNF7	UP	-0.601883463	6.856627878	-5.728829488	2.50E-08	5.13E-07	8.68207959	NCAPG	64151	DOWN	0.7485426953	5.8482940984	8.5959423089	2.54E-16	5.17E-15	26.2758667177	TNS1	7145	UP	0.437815668	8.806335966	6.723580365	6.95E-11	1.42E-09	14.28887918	ESRP1	54845	NOT
0.325829061	4.073900116	3.644550814	0.000307164	0.006243486	0.06412845	SGCD	6444	NOT	0.588367149	4050	5.779296485	6.658365313	1.03E-10	8.81E-10	13.60960585	LTB	UP	0.431946102	4.155129423	5.72619049	2.54E-08	5.19E-07	8.668676502	GJA5	2702	NOT	0.3371288137	1.9876467255	8.595563168	2.55E-16	5.18E-15	26.2731702378	PABPC5	140886	NOT	-0.457618403	7.479615486	-6.723005308	6.97E-11	1.43E-09	14.28548272	STOM	2040	NOT
-0.223176448	3.983580373	-3.643149366	0.000308782	0.006268505	0.059389342	OTUB2	78990	NOT	0.665482971	27074	6.818449242	6.645804748	1.11E-10	9.46E-10	13.53538672	LAMP3	UP	-0.292172727	5.355516634	-5.724716489	2.56E-08	5.23E-07	8.661192406	TTLL4	9654	NOT	0.4752929313	5.8684872662	8.5918244422	2.62E-16	5.32E-15	26.2465843174	SYNPO	11346	NOT	0.267117414	6.496158535	6.72198928	7.02E-11	1.43E-09	14.27948231	APEH	327	NOT
0.189929773	7.544683159	3.640669333	0.000311665	0.006319105	0.051007052	TXNDC15	79770	NOT	0.821385934	9358	3.677125848	6.625405307	1.26E-10	1.06E-09	13.41508172	ITGBL1	UP	-0.614582392	7.5657888	-5.724004013	2.57E-08	5.23E-07	8.657575423	CDK1	983	DOWN	0.6934794762	4.51165637	8.5893004729	2.66E-16	5.41E-15	26.2286407852	SLAMF6	114836	UP	0.508112612	7.556561625	6.720990181	7.06E-11	1.44E-09	14.27358257	BUB1B	701	UP
-0.134111034	4.471652768	-3.639769196	0.000312717	0.006327303	0.047965978	NSUN3	63899	NOT	0.655234325	493869	6.138878322	6.613012504	1.36E-10	1.14E-09	13.34213681	GPX8	UP	-0.645610616	4.95467135	-5.723832114	2.57E-08	5.23E-07	8.656702811	SKA1	220134	DOWN	-0.6117277954	6.0873613934	-8.586188323	2.72E-16	5.52E-15	26.2065205094	PPP1R16A	84988	DOWN	-0.880757017	5.063876687	-6.72053311	7.08E-11	1.44E-09	14.27088376	WASF3	10810	DOWN
-0.269527849	4.823850159	-3.639653224	0.000312853	0.006327303	0.047574222	MEX3A	92312	NOT	0.646093583	59277	6.841096618	6.60404014	1.43E-10	1.19E-09	13.28939157	NTN4	UP	-0.386581532	5.777355898	-5.723783464	2.57E-08	5.23E-07	8.656455852	BRCA1	672	NOT	0.3528534489	9.5639822406	8.5840330487	2.77E-16	5.60E-15	26.1912045285	ISCU	23479	NOT	0.702802603	8.416441896	6.718363152	7.17E-11	1.46E-09	14.25807302	GPRC5A	9052	UP
-0.132290357	4.937746231	-3.639322486	0.000313241	0.006327303	0.046457044	RPUSD3	285367	NOT	0.896349241	8406	5.597836166	6.596262415	1.50E-10	1.24E-09	13.24371455	SRPX	UP	0.44819674	6.717901453	5.723085656	2.58E-08	5.25E-07	8.652913792	EOGT	285203	NOT	0.8607792905	5.5884955396	8.5835954604	2.78E-16	5.61E-15	26.1880952129	MSRB3	253827	UP	0.405738016	4.76766201	6.713142456	7.40E-11	1.50E-09	14.22726483	ARHGAP39	80728	NOT
0.214746272	6.200858284	3.638503615	0.000314202	0.006330855	0.043691443	GOLGA8N	643699	NOT	0.668789753	56963	4.399338004	6.568172276	1.78E-10	1.45E-09	13.0790984	RGMA	UP	0.648573899	4.864423923	5.722474429	2.59E-08	5.26E-07	8.6498115	RBP7	116362	UP	1.2251923637	6.8720257624	8.5807223748	2.83E-16	5.72E-15	26.1676828906	IGLV6-57	28778	UP	-0.286529421	9.563982241	-6.709200556	7.58E-11	1.54E-09	14.20401533	ISCU	23479	NOT
-0.187201427	4.813451089	-3.638283395	0.000314462	0.006330855	0.042947785	GTF2I	2969	NOT	0.611424974	2633	7.36830557	6.557398107	1.90E-10	1.54E-09	13.01610509	GBP1	UP	-0.311907124	4.832958807	-5.716632503	2.67E-08	5.42E-07	8.620174016	OSGIN2	734	NOT	1.4102370998	4.3643154906	8.5793297922	2.86E-16	5.77E-15	26.1577906724	MS4A1	931	UP	0.636894497	7.982998942	6.709015833	7.59E-11	1.54E-09	14.20292608	F2RL1	2150	UP
-0.128719282	4.187441961	-3.638175388	0.000314589	0.006330855	0.042583073	IBA57	200205	NOT	0.78707285	5549	4.793170828	6.544701516	2.05E-10	1.65E-09	12.9419763	PRELP	UP	-0.427828063	7.498721515	-5.71475743	2.69E-08	5.46E-07	8.61066643	ST14	6768	NOT	1.0994183295	5.4049952472	8.5775714832	2.90E-16	5.84E-15	26.1453020269	MRGPRF	116535	UP	0.346013478	4.687859078	6.706224346	7.72E-11	1.56E-09	14.18646851	FANCA	2175	NOT
-0.078175223	2.596121799	-3.637413836	0.000315487	0.006341007	0.040011787	MOS	4342	NOT	0.775811882	8910	6.600454159	6.539527519	2.11E-10	1.70E-09	12.91180044	SGCE	UP	0.499005898	5.326324	5.713668362	2.71E-08	5.49E-07	8.605145439	LAIR1	3903	UP	0.6347159952	7.5540740876	8.5764890226	2.92E-16	5.88E-15	26.1376145325	UCP2	7351	UP	0.335587546	8.040284359	6.704817856	7.79E-11	1.57E-09	14.17817839	NOLC1	9221	NOT
0.28924983	7.880632935	3.637084404	0.000315876	0.006341007	0.038899657	RAI14	26064	NOT	0.837833808	29802	4.277641373	6.533010605	2.20E-10	1.76E-09	12.87381914	VPREB3	UP	1.30231104	8.036671781	5.710486831	2.76E-08	5.57E-07	8.589021577	IGLL5	100423062	UP	0.4161833573	7.3716902494	8.5737994665	2.98E-16	5.99E-15	26.1185164252	ZSWIM6	57688	NOT	-0.539595676	4.924416755	-6.704763166	7.79E-11	1.57E-09	14.17785606	CLIP4	79745	DOWN
-0.249944883	6.691368993	-3.635720533	0.000317492	0.006362044	0.034296352	KIFC1	3833	NOT	0.779022585	54504	7.221718917	6.531494362	2.22E-10	1.77E-09	12.86498657	CPVL	UP	-0.377763794	7.26828411	-5.710042036	2.76E-08	5.58E-07	8.586767943	YDJC	150223	NOT	0.799460702	9.6058580223	8.5734247462	2.99E-16	6.00E-15	26.1158559098	TXNIP	10628	UP	0.306800006	8.676784431	6.702319974	7.91E-11	1.59E-09	14.16345871	RNPEP	6051	NOT
-0.129095073	5.310486673	-3.63553782	0.000317709	0.006362044	0.033679785	ZNF326	284695	NOT	0.61659372	5764	5.165762337	6.529239738	2.25E-10	1.79E-09	12.85185571	PTN	UP	0.472886215	4.396953841	5.70978005	2.77E-08	5.58E-07	8.585440611	MSC	9242	NOT	-0.8071928137	6.6682898556	-8.5715323341	3.03E-16	6.07E-15	26.1024209491	NEK2	4751	DOWN	0.53311673	6.809969789	6.697841201	8.13E-11	1.64E-09	14.13707655	KIF2C	11004	UP
0.328974979	6.010698609	3.634861709	0.000318514	0.006370282	0.031398491	EPM2AIP1	9852	NOT	0.79570006	3001	6.886863595	6.519099811	2.39E-10	1.90E-09	12.79284524	GZMA	UP	0.403948584	6.440471455	5.709573632	2.77E-08	5.58E-07	8.584394843	SASH1	23328	NOT	-0.3183820862	4.9104159847	-8.5677977994	3.11E-16	6.23E-15	26.0759137951	ZC3H3	23144	NOT	-0.746083257	7.257057693	-6.69432581	8.30E-11	1.67E-09	14.11637877	MPEG1	219972	DOWN
0.321515846	6.410200365	3.632659499	0.000321148	0.006415045	0.023970649	PKD2	5311	NOT	0.745086745	8115	3.788974121	6.516342167	2.42E-10	1.93E-09	12.77680932	TCL1A	UP	0.704097215	6.706041949	5.704620477	2.84E-08	5.72E-07	8.55930991	SDC2	6383	UP	0.3045730828	7.9522652436	8.5647510631	3.18E-16	6.36E-15	26.0542941762	EPS15	2060	NOT	-0.281763271	5.046263893	-6.693433855	8.35E-11	1.68E-09	14.1111285	CARD8	22900	NOT
-0.182968559	4.730052192	-3.631039795	0.000323099	0.006446057	0.018510203	TIMM8A	1678	NOT	0.588842456	7325	6.707315513	6.491830965	2.81E-10	2.21E-09	12.63450994	UBE2E2	UP	-0.683001438	5.807233501	-5.704081663	2.85E-08	5.73E-07	8.556582171	MND1	84057	DOWN	0.6118728925	3.6299515749	8.5582620276	3.33E-16	6.66E-15	26.0082649501	HGF	3082	UP	-0.602978237	5.046788884	-6.692847069	8.38E-11	1.68E-09	14.10767482	ID4	3400	DOWN
0.141768943	3.840382509	3.629977384	0.000324384	0.006457092	0.014929764	TAL1	6886	NOT	0.643144912	5567	6.364558257	6.470795568	3.18E-10	2.47E-09	12.51272707	PRKACB	UP	0.438880956	3.220613347	5.702308812	2.88E-08	5.77E-07	8.547608572	GNAO1	2775	NOT	-0.5703959306	7.3347946662	-8.5528635223	3.46E-16	6.91E-15	25.9699888395	MAP7	9053	DOWN	-0.651817936	8.52732503	-6.692787426	8.38E-11	1.68E-09	14.10732379	TYROBP	7305	DOWN
0.200797976	3.98366188	3.629923838	0.000324449	0.006457092	0.014749333	GSTM5	2949	NOT	0.617299037	55422	5.033743815	6.465073358	3.29E-10	2.54E-09	12.47965284	ZNF331	UP	0.314745516	2.771340873	5.702130337	2.88E-08	5.77E-07	8.546705313	RIMS1	22999	NOT	0.6089201143	6.2562556635	8.5523737461	3.48E-16	6.93E-15	25.966517052	PCDH18	54510	UP	0.575353651	8.30370814	6.690727842	8.49E-11	1.70E-09	14.09520353	LACTB2	51110	UP
-0.380254169	7.603856479	-3.628267747	0.000326463	0.006489195	0.009170142	PSAT1	29968	NOT	1.143977862	3117	5.961650413	6.453173049	3.53E-10	2.71E-09	12.41094353	HLA-DQA1	UP	-0.456939363	4.888453835	-5.701927397	2.88E-08	5.77E-07	8.545678266	CLCN2	1181	NOT	0.4111464275	5.0592255759	8.550780018	3.52E-16	7.00E-15	25.9552207901	ATXN1	6310	NOT	-0.492029891	6.343012706	-6.687788722	8.64E-11	1.73E-09	14.07791239	ARL4C	10123	DOWN
-0.075170479	3.24008755	-3.627907767	0.000326902	0.006489963	0.007957721	ACTL7A	10881	NOT	1.392575923	6424	5.600173356	6.453024133	3.53E-10	2.72E-09	12.41008436	SFRP4	UP	-0.618904967	5.964229894	-5.699680532	2.92E-08	5.84E-07	8.534309166	ASPM	259266	DOWN	0.4968133717	4.6903657951	8.5495742164	3.55E-16	7.05E-15	25.9466750562	RAB30	27314	UP	0.341464616	7.389540314	6.686915328	8.69E-11	1.73E-09	14.07277526	MRPS2	51116	NOT
-0.266197689	6.943785755	-3.627284601	0.000327664	0.006497123	0.005859147	ZNF367	195828	NOT	0.577450193	2205	3.267993944	6.443995262	3.73E-10	2.85E-09	12.35802184	FCER1A	UP	-0.327405818	4.266788344	-5.694669786	3.00E-08	5.98E-07	8.50896775	LIN54	132660	NOT	-0.2498435232	4.255618544	-8.5465639562	3.63E-16	7.20E-15	25.925344276	TAF6L	10629	NOT	-0.717302366	6.2168451	-6.686725823	8.70E-11	1.73E-09	14.0716607	PLSCR4	57088	DOWN
0.339702289	3.224121897	3.625418211	0.000329955	0.006534558	-0.000424111	HHIP	64399	NOT	0.704692647	3108	8.852988375	6.435075408	3.93E-10	2.99E-09	12.30664467	HLA-DMA	UP	-0.304358225	6.351565842	-5.692415766	3.03E-08	6.04E-07	8.497574033	NUP43	348995	NOT	0.7337746635	6.715349491	8.5458349769	3.64E-16	7.23E-15	25.9201794575	APOLD1	81575	UP	0.290128664	4.987553612	6.686524962	8.71E-11	1.73E-09	14.07047937	GSTCD	79807	NOT
0.305371002	7.483663843	3.624929825	0.000330557	0.006538488	-0.002067785	RBMS1	5937	NOT	0.80205332	3671	5.86989392	6.423384834	4.21E-10	3.19E-09	12.23939401	ISLR	UP	-0.778781825	5.218986507	-5.692399384	3.03E-08	6.04E-07	8.497491239	CCNE1	898	DOWN	0.5858203291	6.0372651191	8.5442336951	3.69E-16	7.30E-15	25.9088353992	DKK3	27122	UP	0.180790442	5.393306178	6.681099557	9.00E-11	1.79E-09	14.03858133	PRDM10	56980	NOT
0.434828185	3.741512093	3.618641499	0.000338402	0.006675687	-0.023212918	ZFPM2	23414	NOT	0.587781589	127435	4.909074251	6.394644526	4.98E-10	3.71E-09	12.07447676	PODN	UP	-0.555052384	7.24689219	-5.690675261	3.06E-08	6.09E-07	8.488778517	CDCA8	55143	DOWN	-0.2686500939	3.7940945768	-8.5413772153	3.76E-16	7.44E-15	25.888602556	ZNF771	51333	NOT	0.601145877	5.210868799	6.678005047	9.17E-11	1.82E-09	14.02039653	HOXC11	3227	UP
-0.262214231	6.133300193	-3.618593194	0.000338462	0.006675687	-0.023375216	MIS18A	54069	NOT	0.575484346	781	4.724940786	6.382808697	5.34E-10	3.96E-09	12.00673154	CACNA2D1	UP	0.562547712	7.643250889	5.68756809	3.11E-08	6.18E-07	8.473081992	CLIC4	25932	UP	0.5292514418	4.9621455554	8.537060339	3.88E-16	7.67E-15	25.8580340196	MRAS	22808	UP	-0.321313194	2.528708839	-6.677782008	9.18E-11	1.82E-09	14.0190861	MPPED2	744	NOT
0.19371193	6.956798947	3.617791464	0.000339475	0.006675687	-0.026068633	CIRBP	1153	NOT	1.078963496	730	4.198814352	6.374844532	5.60E-10	4.13E-09	11.96120296	C7	UP	-0.2681846	5.743265915	-5.685835491	3.14E-08	6.23E-07	8.46433238	UMPS	7372	NOT	0.5897046125	5.7900795167	8.5366215766	3.89E-16	7.68E-15	25.854927641	HEYL	26508	UP	-0.637302866	4.519938249	-6.67738744	9.20E-11	1.82E-09	14.01676797	GPR155	151556	DOWN
-0.149908228	5.982599741	-3.617790003	0.000339477	0.006675687	-0.026073544	RNF26	79102	NOT	1.457094811	6423	6.045650866	6.345565609	6.64E-10	4.85E-09	11.79421427	SFRP2	UP	0.552459138	4.33972454	5.685377568	3.15E-08	6.24E-07	8.462020228	IKZF1	10320	UP	0.4782917722	3.0946294801	8.5272919947	4.16E-16	8.21E-15	25.788900489	KLRF1	51348	NOT	-0.586248361	3.829859002	-6.675824074	9.29E-11	1.84E-09	14.00758404	PKIA	5569	DOWN
-0.241513691	8.11007486	-3.617433063	0.000339929	0.006675687	-0.027272506	GMNN	51053	NOT	0.627958596	11185	4.560991596	6.344487631	6.69E-10	4.88E-09	11.78807787	INMT	UP	0.681796335	6.207326644	5.682773006	3.19E-08	6.32E-07	8.448872052	CCR5	1234	UP	-0.5915814117	7.1400470753	-8.5246993624	4.24E-16	8.35E-15	25.7705604521	HOOK1	51361	DOWN	0.33963242	8.366745339	6.672878748	9.46E-11	1.87E-09	13.99028638	FH	2271	NOT
0.190755267	4.881405023	3.617404142	0.000339966	0.006675687	-0.027369646	FAM167B	84734	NOT	0.601762378	3489	6.296886675	6.334003163	7.11E-10	5.16E-09	11.72843828	IGFBP6	UP	0.798872554	8.51191568	5.680416944	3.23E-08	6.39E-07	8.436982489	CXCR4	7852	UP	-0.5349570741	6.217263264	-8.5132633412	4.61E-16	9.06E-15	25.6897072505	ELMO3	79767	DOWN	-1.019338797	6.612245281	-6.672644547	9.47E-11	1.87E-09	13.9889112	ACTG2	72	DOWN
-0.166061374	4.987553612	-3.614413762	0.000343774	0.0067324	-0.037409976	GSTCD	79807	NOT	0.680509884	57088	6.204581823	6.32852366	7.34E-10	5.32E-09	11.69730016	PLSCR4	UP	0.519235519	4.101964019	5.678626308	3.26E-08	6.44E-07	8.427948904	GLI3	2737	UP	0.4436233513	3.0847012683	8.5125140884	4.63E-16	9.09E-15	25.6844125113	CAMK4	814	NOT	-0.324102038	10.16451254	-6.667143672	9.79E-11	1.93E-09	13.95662179	NPC2	10577	NOT
0.452316748	6.204337788	3.614211808	0.000344032	0.0067324	-0.038087768	BEX4	56271	NOT	1.074409414	91851	4.175035582	6.317243623	7.84E-10	5.63E-09	11.63326745	CHRDL1	UP	0.445557764	6.516374617	5.676848487	3.29E-08	6.49E-07	8.418982223	LPP	4026	NOT	-0.6947366724	6.9631790535	-8.5111671979	4.68E-16	9.17E-15	25.6748952289	MAD2L1	4085	DOWN	0.228386036	3.412628942	6.666229242	9.85E-11	1.94E-09	13.95125622	CYB5RL	606495	NOT
0.357588595	7.002879942	3.613929312	0.000344394	0.0067324	-0.039035811	GIMAP4	55303	NOT	0.790057566	10742	5.60339872	6.3131862	8.03E-10	5.75E-09	11.61025726	RAI2	UP	0.422670571	5.271287357	5.671597419	3.38E-08	6.67E-07	8.392510845	FZD4	8322	NOT	-0.3376274737	4.7953528959	-8.5104865169	4.70E-16	9.21E-15	25.6700858392	ANKS6	203286	NOT	0.389574781	5.939607624	6.665572749	9.89E-11	1.94E-09	13.94740448	BPHL	670	NOT
-0.215579526	4.821253586	-3.613834344	0.000344516	0.0067324	-0.039354505	CENPJ	55835	NOT	0.880256808	158471	4.242894486	6.301939544	8.57E-10	6.11E-09	11.54653781	PRUNE2	UP	-0.578788231	6.086155975	-5.669579965	3.42E-08	6.73E-07	8.382345781	DDIAS	220042	DOWN	0.7752218665	5.4732077716	8.5022606486	4.99E-16	9.75E-15	25.611985701	FXYD6	53826	UP	-0.480579232	3.798616873	-6.665090388	9.92E-11	1.95E-09	13.94457459	ADAMTSL3	57188	NOT
-0.129802565	5.55233739	-3.612013062	0.00034686	0.006763568	-0.045464855	NCKIPSD	51517	NOT	1.085076574	7058	7.327944464	6.27700221	9.90E-10	6.95E-09	11.40557667	THBS2	UP	0.50021139	5.7175849	5.668115391	3.45E-08	6.77E-07	8.374968251	JAZF1	221895	UP	0.4346364961	3.7937035759	8.4990748896	5.10E-16	9.96E-15	25.58949439	CFP	5199	NOT	0.38925106	5.893692644	6.664193023	9.97E-11	1.96E-09	13.9393104	FKBP4	2288	NOT
-0.215444965	6.108635945	-3.607027749	0.000353351	0.006880159	-0.062175826	CEP76	79959	NOT	0.725618375	26471	6.821011207	6.276340719	9.94E-10	6.97E-09	11.40184362	NUPR1	UP	-0.322284585	5.423610271	-5.665461797	3.49E-08	6.86E-07	8.361605118	NFS1	9054	NOT	0.8578853211	5.5288869505	8.4990375224	5.10E-16	9.96E-15	25.5892306123	MYLK	4638	UP	0.217986432	5.950245599	6.662647581	1.01E-10	1.97E-09	13.93024571	DDX54	79039	NOT
-0.264513058	7.334794666	-3.606061061	0.000354623	0.006896636	-0.065413728	MAP7	9053	NOT	0.836091347	25802	5.278002831	6.275068489	1.00E-09	7.02E-09	11.39466482	LMOD1	UP	-0.27630147	7.152894709	-5.665055449	3.50E-08	6.87E-07	8.359559249	GRSF1	2926	NOT	-0.445200145	4.4306529586	-8.4985584615	5.12E-16	9.98E-15	25.585848959	IL17RE	132014	NOT	-0.500130827	4.370859662	-6.660668371	1.02E-10	1.99E-09	13.91863917	DOK5	55816	DOWN
0.241739454	4.88913776	3.604894273	0.000356164	0.006918299	-0.069320785	DIXDC1	85458	NOT	1.027668437	6362	7.718291211	6.269187578	1.04E-09	7.25E-09	11.3614958	CCL18	UP	0.506148826	6.780095637	5.664312346	3.52E-08	6.88E-07	8.355818195	DYSF	8291	UP	1.0744473959	7.6593200579	8.4954614102	5.23E-16	1.02E-14	25.5639901731	TAGLN	6876	UP	0.370489061	3.50672594	6.657385016	1.04E-10	2.03E-09	13.89939074	AK7	122481	NOT
-0.129108678	4.739557775	-3.6045432	0.000356629	0.006919033	-0.070496143	WDR25	79446	NOT	0.612361035	4502	10.29834145	6.252318023	1.14E-09	7.93E-09	11.26648814	MT2A	UP	0.432736875	5.166829395	5.664251759	3.52E-08	6.88E-07	8.355513196	TMEM88	92162	NOT	0.4401327686	5.4110080383	8.4943032653	5.28E-16	1.03E-14	25.5558174223	IL18BP	10068	NOT	-0.415029184	6.08688003	-6.657219015	1.04E-10	2.03E-09	13.89841776	MFGE8	4240	NOT
0.374204304	6.852856088	3.60059736	0.000361894	0.00701277	-0.083699132	NTN4	59277	NOT	0.604855261	56925	7.596435065	6.225597324	1.33E-09	9.16E-09	11.11642101	LXN	UP	-0.302920699	5.627348613	-5.662660301	3.55E-08	6.93E-07	8.347502602	UBA6	55236	NOT	0.450012244	10.8180852084	8.4855452475	5.62E-16	1.09E-14	25.494038185	HLA-E	3133	NOT	0.253888889	5.905216109	6.654451022	1.06E-10	2.06E-09	13.88219666	GPATCH4	54865	NOT
-0.202886534	4.816483548	-3.599583505	0.000363258	0.007030799	-0.087089381	ACTR3B	57180	NOT	0.59909015	51715	6.130341503	6.216304343	1.41E-09	9.63E-09	11.06435159	RAB23	UP	-0.358444479	7.291632068	-5.658883213	3.62E-08	7.06E-07	8.328497865	GTPBP4	23560	NOT	-0.4969877622	4.3000016587	-8.4775078348	5.95E-16	1.16E-14	25.4373794337	CDC25C	995	DOWN	0.299293261	7.612664345	6.653089244	1.07E-10	2.08E-09	13.87421824	GRPEL1	80273	NOT
0.086658383	2.281379737	3.599043465	0.000363987	0.007035532	-0.088894867	SMCO3	440087	NOT	0.695758396	64359	7.450284129	6.212343162	1.44E-09	9.82E-09	11.04217578	NXN	UP	-0.323465478	7.522404044	-5.658766975	3.62E-08	7.06E-07	8.327913164	LRRC42	115353	NOT	0.6650170198	5.9925710618	8.4771826285	5.97E-16	1.16E-14	25.4350876843	PTGS1	5742	UP	0.420587187	7.106718153	6.652319891	1.07E-10	2.08E-09	13.86971129	ZWILCH	55055	NOT
-0.154059136	5.339916159	-3.598758963	0.000364371	0.007035532	-0.089845927	ZBED4	9889	NOT	0.816111943	51050	4.591368046	6.208539889	1.47E-09	1.00E-08	11.02089469	PI15	UP	-0.465993788	6.892033193	-5.65815078	3.63E-08	7.07E-07	8.324813741	MZT1	440145	NOT	-0.3673601935	7.6126643449	-8.4736777982	6.12E-16	1.18E-14	25.4103926413	GRPEL1	80273	NOT	-0.741866431	9.30696078	-6.649969483	1.09E-10	2.11E-09	13.85594489	LUM	4060	DOWN
-0.146774974	4.15714052	-3.598110417	0.000365249	0.007044086	-0.092013684	LKAAEAR1	198437	NOT	0.862831255	366	5.735515345	6.177154817	1.76E-09	1.18E-08	10.84568201	AQP9	UP	0.616249123	5.065812366	5.657368591	3.65E-08	7.09E-07	8.320879767	SSC5D	284297	UP	0.7698960797	6.007289337	8.4724053906	6.18E-16	1.19E-14	25.4014289379	EDNRB	1910	UP	0.527733919	4.679854302	6.647723882	1.10E-10	2.14E-09	13.84279589	NEIL3	55247	UP
-0.155359381	3.941429669	-3.59742434	0.00036618	0.00705364	-0.094306494	THAP9	79725	NOT	0.650611445	5239	3.641042206	6.170847932	1.82E-09	1.22E-08	10.81055924	PGM5	UP	-0.246196694	3.290257188	-5.657175293	3.65E-08	7.09E-07	8.319907655	FAM166B	730112	NOT	0.5270530752	2.6953519245	8.471884509	6.20E-16	1.20E-14	25.3977597523	RAB39B	116442	UP	0.54463014	7.609761045	6.644210728	1.13E-10	2.18E-09	13.82223173	CDK1	983	UP
0.702650083	5.987625249	3.591898687	0.000373758	0.007191064	-0.112757953	APOD	347	UP	0.796180512	145270	4.137938456	6.166240485	1.87E-09	1.25E-08	10.7849189	PRIMA1	UP	-0.340436338	5.818797673	-5.656691404	3.66E-08	7.10E-07	8.317474246	EME1	146956	NOT	0.5431785832	4.4037806993	8.4714254466	6.22E-16	1.20E-14	25.3945261576	MILR1	284021	UP	0.268921651	6.17944824	6.642792169	1.13E-10	2.20E-09	13.81393062	LRR1	122769	NOT
-0.164578466	5.550787258	-3.591214409	0.000374706	0.007200763	-0.115041088	RCCD1	91433	NOT	0.579188379	9509	5.262188323	6.161225977	1.93E-09	1.29E-08	10.75703086	ADAMTS2	UP	-0.136239352	3.500067458	-5.656316551	3.67E-08	7.10E-07	8.315589281	TMEM174	134288	NOT	0.7541651186	5.5400855016	8.464731546	6.52E-16	1.26E-14	25.3473881826	CCL22	6367	UP	0.405358441	5.249175896	6.642549155	1.14E-10	2.20E-09	13.8125087	RAD51	5888	NOT
0.130659403	6.852172724	3.588934132	0.000377884	0.007253221	-0.122646452	TRIM8	81603	NOT	0.596800034	10580	5.714530194	6.160791809	1.93E-09	1.29E-08	10.75461711	SORBS1	UP	0.685315387	6.300406204	5.654255761	3.71E-08	7.17E-07	8.305228278	ANGPTL2	23452	UP	0.7785078369	4.5199382487	8.4578892574	6.85E-16	1.32E-14	25.2992309524	GPR155	151556	UP	-0.704629719	5.671509928	-6.642399947	1.14E-10	2.20E-09	13.81163567	HSPA2	3306	DOWN
0.268704029	4.860924806	3.585977644	0.000382041	0.007315685	-0.132500494	ITPR1	3708	NOT	1.417788964	260436	5.285092475	6.131255428	2.29E-09	1.51E-08	10.5907334	FDCSP	UP	0.597641393	5.800764586	5.65218018	3.75E-08	7.24E-07	8.294795972	LPAR1	1902	UP	0.7098776036	3.6304054445	8.4533465702	7.08E-16	1.36E-14	25.2672730745	LYVE1	10894	UP	-0.481198802	6.017628418	-6.640775125	1.15E-10	2.22E-09	13.8021297	METTL7A	25840	NOT
-0.110528071	3.00307594	-3.583676728	0.000385307	0.0073618	-0.140164282	DNAH17	8632	NOT	0.955026227	72	6.617003269	6.108945738	2.60E-09	1.69E-08	10.46737044	ACTG2	UP	-0.307090615	4.168234482	-5.650027463	3.79E-08	7.31E-07	8.283979201	CAMKMT	79823	NOT	0.4756455164	8.7579332064	8.4514643754	7.17E-16	1.38E-14	25.2540351614	IRF2BPL	64207	NOT	0.123388911	3.101275802	6.639448147	1.16E-10	2.23E-09	13.79436759	TMEM239	100288797	NOT
0.521297912	6.235728004	3.583640343	0.000385358	0.0073618	-0.140285435	NEXN	91624	UP	0.827822379	6355	6.120898659	6.092636666	2.85E-09	1.84E-08	10.37741927	CCL8	UP	0.434330078	3.226575336	5.649050923	3.81E-08	7.34E-07	8.279073463	ASPA	443	NOT	-0.3564376571	4.8776796911	-8.4459542106	7.46E-16	1.43E-14	25.2152922108	ZNF696	79943	NOT	0.25450663	7.631513364	6.638713994	1.16E-10	2.24E-09	13.79007372	TOMM22	56993	NOT
-0.245015864	6.289662148	-3.582788638	0.000386574	0.007376321	-0.143121072	RECQL4	9401	NOT	0.656563196	1307	6.472094401	6.087682587	2.93E-09	1.89E-08	10.35013419	COL16A1	UP	-0.410313362	5.601308932	-5.648783976	3.81E-08	7.34E-07	8.277732548	PRIM2	5558	NOT	0.4680321768	3.9655125958	8.4413177718	7.71E-16	1.48E-14	25.1827056616	MS4A14	84689	NOT	0.271109655	6.419246048	6.636855732	1.18E-10	2.26E-09	13.77920687	NUP205	23165	NOT
-0.225149528	4.149710662	-3.582212671	0.000387398	0.007383347	-0.14503832	ULBP3	79465	NOT	0.69671953	2358	4.368323115	6.079576269	3.07E-09	1.97E-08	10.30552675	FPR2	UP	-0.467759996	6.661168308	-5.646465559	3.86E-08	7.42E-07	8.266088926	KIFC1	3833	NOT	-0.381142566	7.7787852179	-8.4395605229	7.81E-16	1.49E-14	25.1703582133	SLC25A39	51629	NOT	-0.574836126	4.791829279	-6.636446419	1.18E-10	2.26E-09	13.77681358	BTK	695	DOWN
0.181419361	5.836243768	3.580245417	0.000390225	0.007428483	-0.151584653	IDS	3423	NOT	0.821041608	115908	8.555129506	6.065178849	3.33E-09	2.13E-08	10.22641986	CTHRC1	UP	0.293525433	1.979822223	5.646030127	3.87E-08	7.42E-07	8.263902516	GPR88	54112	NOT	-0.434244233	5.1189294761	-8.4373197752	7.94E-16	1.52E-14	25.154615915	FBXL6	26233	NOT	-0.409833925	4.31590479	-6.63621508	1.18E-10	2.26E-09	13.77546097	TTYH2	94015	NOT
-0.120916297	2.918614317	-3.579561821	0.000391211	0.007438527	-0.15385864	ACRV1	56	NOT	0.859010582	50486	7.686048113	6.063905163	3.35E-09	2.14E-08	10.21942892	G0S2	UP	0.682782674	3.594566297	5.645955901	3.87E-08	7.42E-07	8.26352982	GFRA1	2674	UP	0.7208731145	6.4525098537	8.4345934155	8.09E-16	1.54E-14	25.1354657354	CBX6	23466	UP	-0.468258953	6.194974732	-6.635682811	1.18E-10	2.27E-09	13.77234901	RAB32	10981	NOT
0.648091255	5.56164634	3.579210002	0.00039172	0.007439469	-0.155028814	ADRA2A	150	UP	0.620118451	1303	6.211903651	6.031746725	4.02E-09	2.53E-08	10.04331584	COL12A1	UP	0.541852224	5.046493923	5.645565308	3.88E-08	7.43E-07	8.261568691	PDGFRA	5156	UP	0.4904763374	4.8823215765	8.4343069754	8.11E-16	1.55E-14	25.1334539968	PEAR1	375033	UP	0.509547272	5.912442493	6.632506696	1.21E-10	2.31E-09	13.75378358	CKAP2L	150468	UP
-0.101570649	4.819497201	-3.576179284	0.000396129	0.007508645	-0.16510474	PKNOX1	5316	NOT	0.678808422	28461	3.496676849	6.018195388	4.33E-09	2.71E-08	9.969331827	IGHV1-69	UP	-0.241192836	5.108150217	-5.645391811	3.88E-08	7.43E-07	8.260697615	AVL9	23080	NOT	0.9323471507	3.7698852236	8.4333835732	8.16E-16	1.55E-14	25.1269690278	SLIT2	9353	UP	0.54262914	6.885939297	6.629894233	1.23E-10	2.34E-09	13.73851808	NCAPG	64151	UP
0.241157679	7.378439399	3.576069371	0.00039629	0.007508645	-0.165470008	ARHGDIB	397	NOT	0.815665982	7291	4.727575108	6.01748291	4.35E-09	2.72E-08	9.965445784	TWIST1	UP	-0.423577459	5.790541101	-5.644946955	3.89E-08	7.43E-07	8.258464225	CENPN	55839	NOT	-0.7269898936	5.8045067295	-8.4325493678	8.21E-16	1.56E-14	25.121110888	DEPDC1	55635	DOWN	-0.377112964	5.63512946	-6.628482775	1.24E-10	2.36E-09	13.7302724	ACVRL1	94	NOT
-0.141292506	5.653550509	-3.571672741	0.00040277	0.007622524	-0.180072539	WRNIP1	56897	NOT	0.681162012	11075	3.306251861	6.014033926	4.44E-09	2.77E-08	9.946639444	STMN2	UP	-0.500035342	5.820162256	-5.64404237	3.91E-08	7.46E-07	8.253923206	DNA2	1763	DOWN	0.5871524085	6.9537097987	8.4193441412	9.02E-16	1.71E-14	25.0284299211	CCDC3	83643	UP	-0.579190204	9.178057972	-6.627372835	1.25E-10	2.37E-09	13.72378915	SH3BGRL	6451	DOWN
0.428140637	8.051320238	3.56878407	0.000407082	0.00769514	-0.189657599	SERPING1	710	NOT	0.640873995	5740	4.218054509	6.011297314	4.51E-09	2.81E-08	9.931723735	PTGIS	UP	0.93492769	6.213775142	5.641232572	3.97E-08	7.55E-07	8.239821739	CD69	969	UP	1.0294686399	4.9483697967	8.4187056649	9.07E-16	1.72E-14	25.0239512362	PRRX1	5396	UP	0.285232339	6.381691474	6.624952706	1.26E-10	2.41E-09	13.7096559	ITPK1	3705	NOT
-0.213266115	5.909913809	-3.566847515	0.000409997	0.007741209	-0.196079356	KDF1	126695	NOT	0.736284077	4330	4.670448616	6.00580823	4.65E-09	2.89E-08	9.901822594	MN1	UP	0.263839364	7.366776462	5.641154317	3.97E-08	7.55E-07	8.239429081	LEPROT	54741	NOT	0.6691797079	3.9564288788	8.4183513423	9.09E-16	1.72E-14	25.0214658866	RNASE2	6036	UP	-0.726997674	6.234862223	-6.624076977	1.27E-10	2.42E-09	13.70454274	GPR34	2857	DOWN
0.150759585	9.2565373	3.565013139	0.000412777	0.00778461	-0.202159294	CDIPT	10423	NOT	0.632883147	219285	6.151864189	5.98786313	5.14E-09	3.18E-08	9.804224655	SAMD9L	UP	-0.177166029	5.695169483	-5.641072656	3.97E-08	7.55E-07	8.239019343	NFYC	4802	NOT	0.6068262677	6.351696499	8.4183172086	9.09E-16	1.72E-14	25.0212264641	ICAM3	3385	UP	0.289796469	5.364077617	6.621013833	1.29E-10	2.46E-09	13.68666198	CENPO	79172	NOT
0.354777235	7.347308168	3.563688749	0.000414794	0.007813556	-0.206547104	PLAT	5327	NOT	1.069455824	23336	6.258811002	5.978521339	5.41E-09	3.34E-08	9.753512085	SYNM	UP	-0.600163082	7.417479318	-5.637862514	4.04E-08	7.66E-07	8.222915931	TOP2A	7153	DOWN	-0.3647128115	5.2874240714	-8.4167885279	9.19E-16	1.74E-14	25.0105045665	PGAM5	192111	NOT	-0.936199413	4.444048399	-6.618980478	1.31E-10	2.49E-09	13.67479606	TMEM100	55273	DOWN
-0.157836163	5.877856503	-3.563373249	0.000415276	0.007813556	-0.207592157	ATG4D	84971	NOT	0.85469693	7980	4.405827218	5.967265929	5.76E-09	3.54E-08	9.692497429	TFPI2	UP	-0.298366822	4.499331557	-5.637662998	4.04E-08	7.66E-07	8.221915314	URB1	9875	NOT	0.6212579874	5.6685803295	8.4115124976	9.54E-16	1.80E-14	24.9735094396	OGFRL1	79627	UP	0.320206397	3.825664663	6.615832531	1.34E-10	2.53E-09	13.6564314	CLSPN	63967	NOT
-0.156280842	7.186621658	-3.56194039	0.000417472	0.007838547	-0.212337237	ZW10	9183	NOT	0.621036799	10863	4.927780957	5.957091772	6.10E-09	3.72E-08	9.637425251	ADAM28	UP	0.298262693	7.512296325	5.637627446	4.04E-08	7.66E-07	8.22173702	NAGK	55577	NOT	0.8950219131	4.4601909352	8.4087616145	9.73E-16	1.84E-14	24.9542266223	COL8A1	1295	UP	-0.459538522	4.497782091	-6.614726898	1.34E-10	2.54E-09	13.64998292	ST8SIA4	7903	NOT
0.243680013	4.387758165	3.561875021	0.000417572	0.007838547	-0.212553671	PRKG1	5592	NOT	0.592083742	4093	4.513721229	5.946990318	6.45E-09	3.92E-08	9.58282286	SMAD9	UP	-0.564922743	7.175692345	-5.636097677	4.08E-08	7.71E-07	8.214065899	AURKA	6790	DOWN	0.4800692244	4.5227065393	8.4074285603	9.82E-16	1.85E-14	24.9448838564	CD209	30835	NOT	0.727701452	8.995568754	6.614168504	1.35E-10	2.55E-09	13.64672647	TMEM45B	120224	UP
-0.18754706	5.130532485	-3.560932554	0.000419022	0.00785667	-0.215673739	TMEM102	284114	NOT	0.671309104	11341	2.935788014	5.929750203	7.10E-09	4.29E-08	9.489808858	SCRG1	UP	0.720804925	4.577449996	5.634867957	4.10E-08	7.75E-07	8.207900605	GPR155	151556	UP	-0.3244822089	5.582396475	-8.4004537011	1.03E-15	1.94E-14	24.8960164655	EXOSC2	23404	NOT	0.278545083	5.634168547	6.613777134	1.35E-10	2.55E-09	13.6444442	UBA6	55236	NOT
0.226943578	3.71950395	3.558280281	0.000423129	0.007924505	-0.224450062	FOXC2	2303	NOT	0.678218732	64388	2.930233429	5.928286741	7.16E-09	4.32E-08	9.481923392	GREM2	UP	0.607992694	5.80203655	5.633625639	4.13E-08	7.80E-07	8.201673242	CD86	942	UP	0.3626853853	3.7126980745	8.3988687993	1.04E-15	1.96E-14	24.8849160903	RGL4	266747	NOT	-0.538287555	7.119941008	-6.613056753	1.36E-10	2.56E-09	13.64024358	CD248	57124	DOWN
-0.164682505	5.869647639	-3.557499435	0.000424346	0.007938107	-0.22703271	SFXN1	94081	NOT	0.920496278	60675	3.882883528	5.91260874	7.81E-09	4.68E-08	9.397547104	PROK2	UP	0.437307817	9.213596204	5.633002503	4.14E-08	7.81E-07	8.198550065	LGMN	5641	NOT	0.4243956056	4.1796790658	8.398126621	1.05E-15	1.97E-14	24.8797184866	MEI1	150365	NOT	-0.305086561	6.001709192	-6.612634153	1.36E-10	2.56E-09	13.63777952	SNX18	112574	NOT
-0.178049052	5.806541405	-3.556717053	0.000425568	0.007951784	-0.229619908	COQ2	27235	NOT	0.575364987	3772	4.093489066	5.861551529	1.03E-08	6.08E-08	9.124041494	KCNJ15	UP	0.385974486	7.091031751	5.632127349	4.16E-08	7.83E-07	8.194164235	SPRY1	10252	NOT	0.5017660801	4.2344025271	8.3973881589	1.06E-15	1.98E-14	24.8745472144	MAP3K7CL	56911	UP	-0.279200241	3.618774737	-6.61238443	1.36E-10	2.57E-09	13.63632352	ANKDD1A	348094	NOT
0.420057985	9.30696078	3.556286085	0.000426242	0.007955212	-0.231044817	LUM	4060	NOT	0.705511776	2331	7.353534558	5.850975635	1.10E-08	6.41E-08	9.067632666	FMOD	UP	0.486665667	4.860250402	5.632090614	4.16E-08	7.83E-07	8.193980146	RBP5	83758	UP	1.6420629951	7.0857364025	8.3956468407	1.07E-15	2.00E-14	24.86235439	CXCL13	10563	UP	-0.525518901	3.545316763	-6.61018696	1.38E-10	2.60E-09	13.62351306	C1QTNF2	114898	DOWN
-0.251207354	6.919014565	-3.55554369	0.000427407	0.007960732	-0.233499021	MZT1	440145	NOT	0.943131358	1178	4.743827017	5.834562521	1.20E-08	6.98E-08	8.980256402	CLC	UP	0.546954825	3.962429206	5.631767521	4.17E-08	7.84E-07	8.192361116	CBFA2T3	863	UP	1.6153156237	7.9841787212	8.3898273662	1.11E-15	2.08E-14	24.8216183676	GREM1	26585	UP	0.454617186	6.570942963	6.609411346	1.39E-10	2.61E-09	13.6189923	POLE2	5427	NOT
-0.170897023	3.1163497	-3.55547094	0.000427521	0.007960732	-0.233739492	CCDC150	284992	NOT	0.611539804	58189	6.017203845	5.823511726	1.27E-08	7.38E-08	8.921541103	WFDC1	UP	0.367414302	4.902636915	5.630122309	4.21E-08	7.89E-07	8.184118046	FAM167B	84734	NOT	0.7423100597	3.4757406073	8.3874431408	1.13E-15	2.12E-14	24.8049343913	FCRL3	115352	UP	0.271778851	5.958418433	6.609083443	1.39E-10	2.61E-09	13.61708121	TCOF1	6949	NOT
-0.172234196	5.624609803	-3.555032363	0.00042821	0.007964415	-0.235189084	CLPB	81570	NOT	0.839652103	1380	3.687297649	5.807548894	1.39E-08	7.99E-08	8.836889711	CR2	UP	0.398302673	2.485285351	5.629575747	4.22E-08	7.91E-07	8.181380012	TSLP	85480	NOT	-0.2939894432	5.5403108945	-8.3841904979	1.16E-15	2.16E-14	24.782178671	TMEM223	79064	NOT	0.189538836	3.124747004	6.608032504	1.40E-10	2.62E-09	13.61095659	LHX4	89884	NOT
-0.139473835	3.96836034	-3.553731721	0.000430261	0.007993378	-0.23948701	INVS	27130	NOT	0.732294099	56033	4.533491744	5.80706894	1.39E-08	8.01E-08	8.834347479	BARX1	UP	-0.402125556	5.719304794	-5.629427039	4.22E-08	7.91E-07	8.180635085	IPO4	79711	NOT	0.574763058	3.7427190423	8.381926765	1.18E-15	2.20E-14	24.7663449365	CNTN4	152330	UP	0.387885727	6.420316604	6.606833307	1.41E-10	2.64E-09	13.60396889	AIFM2	84883	NOT
-0.260915207	4.804226958	-3.553131305	0.000431211	0.008001846	-0.241470574	BRIP1	83990	NOT	0.736860315	51365	5.09069374	5.790896311	1.52E-08	8.69E-08	8.74878569	PLA1A	UP	1.03931369	2.929614754	5.628594871	4.24E-08	7.93E-07	8.176466792	TCEAL2	140597	UP	-0.6420586898	8.1032502859	-8.3790674978	1.20E-15	2.24E-14	24.7463498311	UBE2T	29089	DOWN	-0.346453983	5.035848632	-6.60597368	1.42E-10	2.65E-09	13.59896046	ORAI2	80228	NOT
0.168198775	6.281998511	3.552247124	0.000432613	0.008016198	-0.244391025	C1RL	51279	NOT	0.598431813	2824	3.909603591	5.723731665	2.19E-08	1.22E-07	8.395569851	GPM6B	UP	0.558131116	5.277767563	5.627627857	4.26E-08	7.96E-07	8.171623674	TBC1D10C	374403	UP	0.6078671437	3.4629082133	8.3769191774	1.22E-15	2.27E-14	24.7313294571	ADAMTS3	9508	UP	0.328884708	9.484278729	6.605153482	1.42E-10	2.66E-09	13.59418224	MRPL15	29088	NOT
-0.141977212	5.168896761	-3.552019985	0.000432974	0.008016198	-0.245141157	DDX31	64794	NOT	0.703450241	9068	2.984898571	5.722382316	2.21E-08	1.22E-07	8.388508808	ANGPTL1	UP	0.370682966	6.969067218	5.626857894	4.28E-08	7.98E-07	8.167767932	CIRBP	1153	NOT	0.3960791159	7.3555127164	8.3747544635	1.24E-15	2.30E-14	24.716197085	EPAS1	2034	NOT	0.399952538	4.940014777	6.604670061	1.43E-10	2.66E-09	13.59136619	HNF1A	6927	NOT
-0.184607497	9.148858409	-3.551577998	0.000433677	0.008020049	-0.246600702	ALYREF	10189	NOT	0.718423683	29951	2.678934015	5.710492235	2.36E-08	1.30E-07	8.326348847	PDZRN4	UP	-0.246197965	5.816984823	-5.622651852	4.37E-08	8.15E-07	8.146712814	APTX	54840	NOT	-0.5104436176	4.8130334963	-8.3731411046	1.25E-15	2.32E-14	24.7049206554	EPHA1	2041	DOWN	-0.36458676	2.927278945	-6.604630342	1.43E-10	2.66E-09	13.59113482	ADAM23	8745	NOT
0.36385954	2.849301122	3.55110209	0.000434435	0.00802491	-0.248172074	MYOC	4653	NOT	0.629253534	6422	3.698470136	5.694368213	2.57E-08	1.41E-07	8.242226524	SFRP1	UP	0.483275702	4.038291482	5.622457624	4.38E-08	8.15E-07	8.145740832	P2RX7	5027	NOT	1.2444038182	4.8564493468	8.3725436929	1.26E-15	2.33E-14	24.7007454703	CHRDL2	25884	UP	0.572349649	4.965885257	6.601438934	1.46E-10	2.71E-09	13.57254821	SKA1	220134	UP
-0.144866227	5.077980826	-3.547431847	0.000440324	0.008124435	-0.260284041	OTULIN	90268	NOT	0.852591744	85453	5.677221585	5.685081547	2.70E-08	1.47E-07	8.193866148	TSPYL5	UP	0.458540582	2.745988503	5.62192611	4.39E-08	8.16E-07	8.143081084	THSD7B	80731	NOT	0.3465707184	4.5966908004	8.3683931671	1.30E-15	2.40E-14	24.6717438491	SGTB	54557	NOT	0.447460539	5.453295112	6.600909144	1.46E-10	2.71E-09	13.56946341	LMO7	4008	NOT
-0.332558282	8.268109047	-3.546683218	0.000441535	0.0081375	-0.262753122	CDC20	991	NOT	0.678988238	25878	8.971594768	5.671012766	2.91E-08	1.58E-07	8.120728437	MXRA5	UP	0.647632728	3.808675066	5.620058418	4.43E-08	8.24E-07	8.133736587	DZIP1	22873	UP	-0.748590014	6.9181750191	-8.3583096115	1.39E-15	2.57E-14	24.6013257762	NUF2	83540	DOWN	0.606380159	7.023866005	6.598333961	1.48E-10	2.75E-09	13.55447172	TTK	7272	UP
0.209037739	6.627635848	3.545825842	0.000442925	0.008144912	-0.26558027	PLEKHO2	80301	NOT	0.578956335	7474	7.377236295	5.657133364	3.14E-08	1.70E-07	8.048723622	WNT5A	UP	0.570141429	3.964874859	5.619365328	4.45E-08	8.26E-07	8.130269524	WDFY4	57705	UP	-0.5238316172	7.5549897581	-8.3550764768	1.43E-15	2.63E-14	24.5787594303	PERP	64065	DOWN	-0.560499092	4.290563884	-6.597104158	1.49E-10	2.77E-09	13.54731391	LRRN4CL	221091	DOWN
0.336988543	6.949074818	3.545815001	0.000442942	0.008144912	-0.265616013	PDGFRB	5159	NOT	0.639489935	2295	6.546185902	5.626991327	3.68E-08	1.97E-07	7.892858563	FOXF2	UP	-0.341975531	5.878432064	-5.616882427	4.51E-08	8.35E-07	8.117852078	RRP9	9136	NOT	0.757797886	4.5072484479	8.3505568482	1.47E-15	2.71E-14	24.547223593	ZNF423	23090	UP	0.32987442	5.364241521	6.593821226	1.52E-10	2.82E-09	13.5282114	ABTB2	25841	NOT
0.144059844	5.2747577	3.544619714	0.000444887	0.008166496	-0.269556328	MAP3K3	4215	NOT	0.837147195	256691	3.384908897	5.614944384	3.93E-08	2.09E-07	7.83075871	MAMDC2	UP	0.777709981	7.90213673	5.616504547	4.52E-08	8.36E-07	8.115962614	GEM	2669	UP	-0.4068531273	5.7323779963	-8.348416488	1.49E-15	2.75E-14	24.5322931831	CCNB2	9133	NOT	0.415830527	7.652299347	6.591677616	1.54E-10	2.86E-09	13.51574232	PDZD8	118987	NOT
0.335888648	7.649566132	3.544474319	0.000445124	0.008166496	-0.270035545	MCAM	4162	NOT	0.625566184	2326	4.22854696	5.594527471	4.38E-08	2.31E-07	7.725768087	FMO1	UP	-0.551897626	6.730087179	-5.614688944	4.56E-08	8.42E-07	8.106885724	CDCA3	83461	DOWN	0.8779760617	7.2848458277	8.3455667146	1.53E-15	2.80E-14	24.5124181599	COL5A1	1289	UP	-0.373807084	7.205899486	-6.591448733	1.55E-10	2.86E-09	13.51441112	RILPL2	196383	NOT
0.286400393	4.160224797	3.54287432	0.000447742	0.008195949	-0.275307877	TLR7	51284	NOT	0.600168022	3306	5.65752043	5.582638974	4.66E-08	2.45E-07	7.664781373	HSPA2	UP	0.899526642	5.403207799	5.611738573	4.63E-08	8.54E-07	8.092140728	TSPAN7	7102	UP	-0.3946661329	7.325871066	-8.3395482858	1.59E-15	2.92E-14	24.4704591979	GTPBP4	23560	NOT	-0.353389318	8.341137999	-6.589757298	1.56E-10	2.88E-09	13.50457479	MARCKS	4082	NOT
-0.241029424	6.702888262	-3.54190779	0.00044933	0.008215734	-0.278491724	SCML2	10389	NOT	0.58251599	5178	2.874778217	5.561598831	5.21E-08	2.72E-07	7.557114985	PEG3	UP	0.754582418	6.205405876	5.611545788	4.63E-08	8.54E-07	8.091177465	PLSCR4	57088	UP	0.5642460701	3.1726494317	8.33943327	1.59E-15	2.92E-14	24.4696575357	S100B	6285	UP	0.274404245	9.483112865	6.588512745	1.57E-10	2.90E-09	13.4973385	IARS2	55699	NOT
0.16440965	3.412273414	3.540968666	0.000450878	0.008225483	-0.281584518	ZNF354C	30832	NOT	0.630406417	56670	4.159058086	5.543852554	5.72E-08	2.97E-07	7.466569884	SUCNR1	UP	0.447381588	6.753845478	5.609963081	4.67E-08	8.60E-07	8.08327039	F2R	2149	NOT	0.6482682918	9.2350447998	8.3351858433	1.64E-15	3.01E-14	24.4400581259	SGK1	6446	UP	-0.868722315	5.356063255	-6.585554479	1.60E-10	2.95E-09	13.48014234	F13A1	2162	DOWN
-0.178314743	8.274980902	-3.540968262	0.000450878	0.008225483	-0.281585847	INTS8	55656	NOT	0.870031393	9447	5.268060792	5.527826962	6.23E-08	3.21E-07	7.385013536	AIM2	UP	-0.330081697	6.247047866	-5.609064296	4.69E-08	8.63E-07	8.078780935	CDK16	5127	NOT	0.854311677	6.0459448366	8.3320308368	1.68E-15	3.07E-14	24.418078151	TIMP3	7078	UP	-0.344569225	3.86453205	-6.583635067	1.62E-10	2.98E-09	13.46898819	FAM171B	165215	NOT
-0.132759007	5.033692054	-3.539275988	0.00045368	0.008263867	-0.287157047	KATNB1	10300	NOT	0.631772158	64499	5.33033622	5.524740278	6.33E-08	3.26E-07	7.369327852	TPSB2	UP	-0.483170431	5.016932298	-5.608184794	4.72E-08	8.66E-07	8.074388355	POLQ	10721	NOT	-0.3621780688	8.2447258542	-8.3315352086	1.68E-15	3.08E-14	24.4146257702	PPIH	10465	NOT	0.36812364	5.4592697	6.582557237	1.63E-10	2.99E-09	13.46272578	RTKN	6242	NOT
-0.221511238	6.687583399	-3.53908208	0.000454003	0.008263867	-0.287795258	OTUD6B	51633	NOT	0.79019314	83690	4.776146225	5.514933878	6.66E-08	3.42E-07	7.319543441	CRISPLD1	UP	-0.277605968	6.673199493	-5.604650853	4.80E-08	8.81E-07	8.056744036	DPH2	1802	NOT	0.3985060143	7.3300634105	8.324402072	1.77E-15	3.24E-14	24.3649540914	MAP7D1	55700	NOT	0.21531713	3.794094577	6.580602659	1.65E-10	3.03E-09	13.45137135	ZNF771	51333	NOT
0.229997139	2.988557921	3.536896917	0.000457647	0.008320861	-0.294985083	BEND5	79656	NOT	0.61113768	10100	4.588264895	5.490525891	7.57E-08	3.84E-07	7.195954984	TSPAN2	UP	0.957954831	4.324865934	5.603096965	4.84E-08	8.88E-07	8.04898859	VPREB3	29802	UP	0.4582242893	4.3995315702	8.3242778741	1.77E-15	3.24E-14	24.3640894921	JAK3	3718	NOT	-0.634256712	5.260984658	-6.579199572	1.66E-10	3.05E-09	13.44322223	MEIS1	4211	DOWN
0.244947887	4.442407649	3.536014932	0.000459126	0.008338392	-0.297885904	AKT3	10000	NOT	0.630862063	4628	6.113433104	5.476678417	8.14E-08	4.11E-07	7.126045045	MYH10	UP	0.431376484	2.885116931	5.601640002	4.88E-08	8.93E-07	8.041718464	HTR2A	3356	NOT	0.6338341031	4.4909850193	8.3236981197	1.78E-15	3.25E-14	24.3600536698	TSPAN11	441631	UP	0.490411985	5.588708533	6.578803878	1.67E-10	3.05E-09	13.44092429	RAD54B	25788	UP
-0.23157439	5.106580106	-3.53459711	0.000461513	0.00837151	-0.302547658	USP43	124739	NOT	0.842348413	11009	4.826744216	5.468099237	8.51E-08	4.28E-07	7.082807367	IL24	UP	0.385568426	8.365371415	5.600376435	4.91E-08	8.98E-07	8.035414596	MARCKS	4082	NOT	-0.5192774411	4.7899193368	-8.3212257359	1.81E-15	3.30E-14	24.3428448923	SPIRE2	84501	DOWN	-0.655165134	6.149150034	-6.577566436	1.68E-10	3.07E-09	13.43373871	GPX8	493869	DOWN
-0.185980696	4.693098525	-3.534318545	0.000461983	0.00837151	-0.303463367	TRMT10A	93587	NOT	0.784363751	140597	2.911144593	5.460996184	8.83E-08	4.42E-07	7.047052538	TCEAL2	UP	-0.351295616	5.907969051	-5.598962033	4.95E-08	9.04E-07	8.028359582	SASS6	163786	NOT	-0.633317145	8.2833592921	-8.3167476076	1.87E-15	3.40E-14	24.3116841358	CHMP4C	92421	DOWN	0.424153072	6.727777257	6.576387265	1.69E-10	3.09E-09	13.42689248	ASF1B	55723	NOT
0.226963895	4.240886346	3.53378108	0.000462892	0.008378604	-0.305229955	GPBAR1	151306	NOT	0.623518523	5328	7.292019266	5.435994366	1.01E-07	4.98E-07	6.921513388	PLAU	UP	0.359622052	5.202773367	5.59876786	4.95E-08	9.04E-07	8.027391162	PPM1M	132160	NOT	0.9953320411	5.6989216019	8.31093348	1.95E-15	3.54E-14	24.2712438506	TNC	3371	UP	-1.013367949	4.856449347	-6.575425736	1.70E-10	3.10E-09	13.42131058	CHRDL2	25884	DOWN
0.323878086	7.676789069	3.53311685	0.000464017	0.008389598	-0.307412855	MLH1	4292	NOT	0.836302429	7306	4.554329594	5.3865321	1.30E-07	6.27E-07	6.67459392	TYRP1	UP	0.367160773	3.652044669	5.597957257	4.97E-08	9.07E-07	8.023348643	GAB3	139716	NOT	0.7424266138	4.7045889643	8.3070327859	2.00E-15	3.63E-14	24.2441232212	ITIH5	80760	UP	0.435256881	6.195038855	6.572020768	1.74E-10	3.16E-09	13.4015491	TRIM2	23321	NOT
0.156157993	8.798870349	3.532327465	0.000465358	0.008404458	-0.310006564	IGBP1	3476	NOT	0.608636802	55786	3.599795459	5.386040032	1.30E-07	6.28E-07	6.672147116	ZNF415	UP	0.476896892	5.808702339	5.592566852	5.12E-08	9.31E-07	7.996478395	ANXA6	309	NOT	-0.4054360979	4.1778738713	-8.3068417186	2.01E-15	3.64E-14	24.242794996	PAX8	7849	NOT	0.322059732	5.924795114	6.571885384	1.74E-10	3.16E-09	13.40076353	SASS6	163786	NOT
-0.178979836	5.000254382	-3.531137558	0.000467386	0.00843168	-0.313915263	UTP15	84135	NOT	0.67910891	1675	7.256158755	5.335982973	1.68E-07	7.95E-07	6.424233291	CFD	UP	1.030055826	4.46102642	5.591405668	5.15E-08	9.36E-07	7.99069282	TFPI2	7980	UP	0.8411378748	8.8268754945	8.3050578106	2.03E-15	3.68E-14	24.2303949603	COL5A2	1290	UP	-0.542784922	6.203167172	-6.56881702	1.77E-10	3.22E-09	13.38296276	MXRA7	439921	DOWN
-0.133960134	3.882505875	-3.530488675	0.000468495	0.00844229	-0.316046247	SERHL2	253190	NOT	0.717217584	3579	5.04842983	5.329804163	1.74E-07	8.19E-07	6.393768795	CXCR2	UP	-0.40163555	5.402753399	-5.591247595	5.15E-08	9.36E-07	7.989905298	CCNF	899	NOT	0.8709192333	5.9970316298	8.2969821067	2.15E-15	3.89E-14	24.1742829008	ARMCX1	51309	UP	0.284433231	3.462581468	6.565056948	1.81E-10	3.29E-09	13.361158	XYLB	9942	NOT
-0.254686128	4.276439875	-3.529472171	0.000470238	0.008464277	-0.319383799	ARHGEF39	84904	NOT	0.632488238	1960	5.934953315	5.323310524	1.79E-07	8.45E-07	6.361784503	EGR3	UP	0.53688058	4.113360489	5.589408856	5.20E-08	9.41E-07	7.980745997	SLIT3	6586	UP	0.5915841413	4.2046454574	8.2937599172	2.20E-15	3.97E-14	24.1519046291	SEMA3G	56920	UP	0.325599197	9.684525181	6.564701823	1.82E-10	3.29E-09	13.35909913	DDX21	9188	NOT
-0.165218162	6.863063589	-3.528890153	0.000471238	0.008471186	-0.321294373	COA7	65260	NOT	0.878049904	5803	3.830464603	5.322040265	1.81E-07	8.48E-07	6.355531758	PTPRZ1	UP	0.281906082	2.944830428	5.58936375	5.20E-08	9.41E-07	7.980521341	ADAMTSL1	92949	NOT	0.3819373469	6.6717160378	8.2914634522	2.24E-15	4.03E-14	24.1359591582	PLD3	23646	NOT	-0.613197894	3.868049284	-6.564338402	1.82E-10	3.29E-09	13.35699225	ANKRD6	22881	DOWN
0.155270823	8.228753352	3.528640878	0.000471667	0.008471186	-0.322112571	CAMLG	819	NOT	0.600204075	1847	7.118926638	5.305897607	1.96E-07	9.14E-07	6.276181882	DUSP5	UP	-0.252044158	4.861413084	-5.589331429	5.20E-08	9.41E-07	7.980360363	POMGNT1	55624	NOT	-0.4143084731	4.5570319661	-8.291385246	2.24E-15	4.03E-14	24.1354161877	FANCD2	2177	NOT	0.206032847	4.622863304	6.56325196	1.83E-10	3.31E-09	13.3506943	WDR59	79726	NOT
-0.200519588	3.788709952	-3.527161235	0.000474222	0.008507505	-0.326968109	RASGEF1B	153020	NOT	0.673746638	8875	5.891521445	5.297147737	2.05E-07	9.53E-07	6.233257636	VNN2	UP	-0.421012375	6.861841616	-5.589217989	5.21E-08	9.41E-07	7.979795372	SMC2	10592	NOT	-0.5121774942	6.0183131051	-8.2870166158	2.31E-15	4.15E-14	24.1050911305	GRTP1	79774	DOWN	-0.4853447	5.701378372	-6.562836681	1.84E-10	3.32E-09	13.34828721	HEY1	23462	DOWN
0.295139407	8.563550812	3.5268623	0.00047474	0.008507505	-0.327948853	MYADM	91663	NOT	0.592281064	2328	4.881717642	5.222120062	2.99E-07	1.35E-06	5.867685792	FMO3	UP	0.625689665	4.830128298	5.587428523	5.26E-08	9.49E-07	7.970884089	CLEC10A	10462	UP	-0.2941693523	5.4342242955	-8.2865602794	2.32E-15	4.16E-14	24.1019240752	ERI3	79033	NOT	-0.501525316	3.062890677	-6.562293846	1.84E-10	3.32E-09	13.34514093	PTGFR	5737	DOWN
-0.174428281	5.216194739	-3.521896191	0.000483418	0.008653454	-0.344230304	SLC25A51	92014	NOT	0.692445018	64094	5.671775333	5.203354847	3.29E-07	1.47E-06	5.776952111	SMOC2	UP	0.53881321	6.047625462	5.58404667	5.35E-08	9.65E-07	7.954049217	KLHL5	51088	UP	0.4930282657	4.597261565	8.2808017594	2.41E-15	4.33E-14	24.0619690939	JAM3	83700	UP	0.316832833	4.573391159	6.558451081	1.89E-10	3.39E-09	13.32287409	FUT10	84750	NOT
-0.131991734	5.534042062	-3.520775366	0.000485397	0.008679291	-0.347901992	NEK4	6787	NOT	0.687331496	590	2.959152061	5.200180902	3.34E-07	1.49E-06	5.761633192	BCHE	UP	0.588131671	5.671528816	5.576961191	5.55E-08	9.99E-07	7.918804294	NCF4	4689	UP	0.586655419	3.1191452372	8.2780682532	2.46E-15	4.41E-14	24.0430095025	ANK2	287	UP	-0.353887667	3.365190635	-6.557861448	1.89E-10	3.40E-09	13.31945839	RNLS	55328	NOT
0.592235944	7.207068854	3.518734817	0.00048902	0.008734426	-0.354583784	ASPN	54829	UP	0.752282651	6283	4.935132979	5.199315765	3.36E-07	1.50E-06	5.757459036	S100A12	UP	0.251642469	2.290300423	5.57686637	5.55E-08	9.99E-07	7.918332872	ZNF781	163115	NOT	0.8790009434	5.7766769501	8.2755094414	2.50E-15	4.49E-14	24.0252654431	KLRB1	3820	UP	-0.369662329	3.893466103	-6.556406869	1.91E-10	3.43E-09	13.31103311	MAGEE1	57692	NOT
0.453068118	4.679374344	3.516442679	0.00049312	0.008797948	-0.362085109	MN1	4330	NOT	0.616836325	3624	6.043010251	5.163673161	4.01E-07	1.77E-06	5.58600853	INHBA	UP	-0.45886749	5.077396207	-5.571938809	5.70E-08	1.02E-06	7.893843545	USP43	124739	NOT	-0.3473854026	4.9875536121	-8.2703040288	2.60E-15	4.65E-14	23.9891800533	GSTCD	79807	NOT	-0.408234114	7.747463582	-6.553480532	1.94E-10	3.48E-09	13.2940875	MAGED2	10916	NOT
-0.166029144	5.046263854	-3.515786568	0.000494299	0.008809288	-0.364231481	MROH1	727957	NOT	0.610245201	5079	4.144060188	5.116329307	5.07E-07	2.20E-06	5.35984463	PAX5	UP	0.322408021	4.915060047	5.571517886	5.71E-08	1.03E-06	7.891752425	RCBTB2	1102	NOT	-0.3323925726	5.0641507074	-8.2702538169	2.60E-15	4.65E-14	23.9888320452	TFAP4	7023	NOT	0.264950187	4.757945503	6.552844838	1.95E-10	3.49E-09	13.29040716	RRP12	23223	NOT
-0.096279076	2.738378999	-3.515473755	0.000494862	0.008809633	-0.365254671	DNAH10	196385	NOT	0.674731314	23601	4.092988439	5.050604127	7.00E-07	2.97E-06	5.04885957	CLEC5A	UP	0.734462951	7.432861367	5.569230328	5.78E-08	1.04E-06	7.880390183	TRAC	28755	UP	1.0155476301	5.9374528613	8.2661022829	2.68E-15	4.78E-14	23.9600636185	CD8A	925	UP	-0.735659318	6.556080527	-6.550792793	1.97E-10	3.53E-09	13.27852878	FOXF2	2295	DOWN
0.327591173	4.686345531	3.513257963	0.000498869	0.008871214	-0.372499958	COL8A2	1296	NOT	0.605143117	5166	5.385494089	5.024102979	7.97E-07	3.35E-06	4.924453134	PDK4	UP	0.356126514	2.61752529	5.569102053	5.78E-08	1.04E-06	7.879753156	ZNF536	9745	NOT	0.3613080517	7.237234389	8.2625460492	2.74E-15	4.89E-14	23.9354281882	HERPUD1	9709	NOT	-1.630128919	4.694498862	-6.550602337	1.98E-10	3.53E-09	13.27742646	DND1	373863	DOWN
0.529329595	4.419241625	3.509915664	0.00050497	0.008969864	-0.383420694	TFPI2	7980	UP	0.603646564	5732	5.799459894	4.976859523	1.00E-06	4.15E-06	4.704085789	PTGER2	UP	-0.345268087	6.081233696	-5.563723667	5.94E-08	1.06E-06	7.853054161	BARD1	580	NOT	-0.4735143906	4.9894740472	-8.261926943	2.76E-15	4.91E-14	23.931140132	TBC1D31	93594	NOT	0.38234707	6.079679314	6.549961538	1.98E-10	3.54E-09	13.27371784	DSCC1	79075	NOT
0.214492209	6.396615998	3.507604329	0.00050923	0.009035628	-0.390967161	CCDC50	152137	NOT	0.623488404	348093	5.135575507	4.937344016	1.21E-06	4.96E-06	4.521158634	RBPMS2	UP	0.850796658	5.400914236	5.557808714	6.13E-08	1.10E-06	7.823715592	PDK4	5166	UP	0.7548918913	3.4030684394	8.2618954648	2.76E-15	4.91E-14	23.9309221138	KCNMA1	3778	UP	0.566361367	5.832398307	6.548744561	2.00E-10	3.57E-09	13.26667538	KIF14	9928	UP
0.436997019	7.922940891	3.507283294	0.000509825	0.009036277	-0.392014967	AEBP1	165	NOT	0.773819029	3627	8.328063578	4.922199504	1.30E-06	5.30E-06	4.451388222	CXCL10	UP	-0.400913398	4.14863896	-5.555899448	6.19E-08	1.11E-06	7.814250878	LYG1	129530	NOT	0.7068195858	4.3159637859	8.2594605106	2.80E-15	4.99E-14	23.9140592882	HPGDS	27306	UP	-0.43474259	4.254467508	-6.548419433	2.00E-10	3.57E-09	13.26479409	ITGA9	3680	NOT
-0.116731795	3.221803318	-3.506468541	0.000511336	0.009053159	-0.394673793	ZNF81	347344	NOT	0.646541959	845	3.632464458	4.906685416	1.40E-06	5.66E-06	4.380109364	CASQ2	UP	-0.322218676	4.707533419	-5.555263672	6.21E-08	1.11E-06	7.811099754	PACRGL	133015	NOT	-0.3302382136	7.4984555105	-8.2583741558	2.82E-15	5.02E-14	23.9065370303	LSM4	25804	NOT	0.444506766	3.800277383	6.54362749	2.06E-10	3.67E-09	13.2370749	SHD	56961	NOT
-0.208485325	3.878105491	-3.504205237	0.000515556	0.009117916	-0.402056724	CCDC15	80071	NOT	0.631791299	6447	5.55687007	4.887722268	1.54E-06	6.15E-06	4.293251211	SCG5	UP	0.586520751	6.148057489	5.551799027	6.32E-08	1.13E-06	7.793932916	FERMT3	83706	UP	0.594585516	6.1006929768	8.2577425973	2.84E-15	5.03E-14	23.9021642319	VASN	114990	UP	-1.057222624	5.844236653	-6.543496888	2.06E-10	3.67E-09	13.23631965	MYH11	4629	DOWN
0.260614682	5.570977874	3.503187722	0.000517464	0.009141679	-0.405374427	FAXDC2	10826	NOT	0.919873308	347	5.987159544	4.85431777	1.80E-06	7.12E-06	4.140962825	APOD	UP	0.540988037	5.139623172	5.547935291	6.45E-08	1.15E-06	7.774798828	DOCK8	81704	UP	-0.3767901766	9.24534013	-8.2569546926	2.85E-15	5.06E-14	23.8967092394	PFDN2	5202	NOT	0.271930654	5.146662929	6.542928402	2.07E-10	3.68E-09	13.23303233	ADAT3	113179	NOT
-0.190593733	4.553505183	-3.502610475	0.00051855	0.009150874	-0.407256198	CEP83	51134	NOT	0.709677393	1191	6.392860155	4.844428795	1.89E-06	7.42E-06	4.096055423	CLU	UP	0.796127854	3.867050646	5.545621158	6.53E-08	1.16E-06	7.763343866	HSPB7	27129	UP	0.3321014614	6.2752048791	8.2565912459	2.86E-15	5.06E-14	23.8941930663	RAPGEF1	2889	NOT	-0.433751017	2.928797235	-6.541837719	2.08E-10	3.70E-09	13.22672598	CDO1	1036	NOT
-0.403115165	4.265242336	-3.502015575	0.00051967	0.009160673	-0.409195209	HOXA11	3207	NOT	0.69778032	54210	5.277927479	4.833279794	1.99E-06	7.78E-06	4.045522405	TREM1	UP	-0.586260854	6.995153868	-5.545613355	6.53E-08	1.16E-06	7.763305251	CLDN4	1364	DOWN	0.7721233007	6.6162066073	8.2541246875	2.91E-15	5.15E-14	23.8771188572	ACTA2	59	UP	0.269910254	4.795352896	6.539807923	2.11E-10	3.74E-09	13.21499188	ANKS6	203286	NOT
-0.152024351	5.714676804	-3.501437534	0.000520761	0.009160766	-0.411078979	SPATA5L1	79029	NOT	0.670670417	7432	2.550023103	4.801559654	2.31E-06	8.89E-06	3.902309801	VIP	UP	-0.595564513	8.05385984	-5.544727008	6.56E-08	1.16E-06	7.758918858	CCNB1	891	DOWN	-0.2876093366	6.2249659411	-8.2520010328	2.95E-15	5.22E-14	23.8624211054	MRPL19	9801	NOT	0.371611851	6.203657049	6.538828654	2.12E-10	3.75E-09	13.20933181	CBLC	23624	NOT
0.473429072	4.148488119	3.501413674	0.000520807	0.009160766	-0.411156729	PRIMA1	145270	NOT	0.631634853	23708	5.373507565	4.768954436	2.69E-06	1.02E-05	3.755965737	GSPT2	UP	0.799973402	5.824065359	5.541773711	6.66E-08	1.18E-06	7.744307544	KLRB1	3820	UP	0.380508156	4.0726300711	8.2519479939	2.96E-15	5.22E-14	23.8620540577	FRMD4A	55691	NOT	-0.6189563	5.716144646	-6.538046971	2.13E-10	3.77E-09	13.20481424	SORBS1	10580	DOWN
0.204557074	6.688023486	3.500897131	0.000521784	0.009165932	-0.412839829	PBXIP1	57326	NOT	0.68546334	2318	6.159572857	4.76504357	2.74E-06	1.04E-05	3.738471324	FLNC	UP	0.532955847	3.713158533	5.541454346	6.67E-08	1.18E-06	7.742727878	IRF4	3662	UP	-0.4874291837	4.5642512205	-8.2500263845	3.00E-15	5.28E-14	23.8487569328	ADAMTSL5	339366	DOWN	-0.480190264	4.570386691	-6.536138909	2.15E-10	3.80E-09	13.19378881	ANKRD35	148741	NOT
-0.222524493	5.844726726	-3.500413097	0.000522701	0.009165932	-0.41441679	SLC25A10	1468	NOT	0.863941806	1674	5.111101326	4.681711114	4.03E-06	1.48E-05	3.368713254	DES	UP	-0.316696908	6.311481788	-5.541011525	6.69E-08	1.18E-06	7.740537684	URB2	9816	NOT	-0.3161404627	4.2628541294	-8.2492441016	3.01E-15	5.30E-14	23.8433443065	NSF	4905	NOT	0.213417085	3.295448967	6.53565868	2.16E-10	3.81E-09	13.19101428	KRT3	3850	NOT
0.54418025	11.66318739	3.50036193	0.000522798	0.009165932	-0.414583479	LYZ	4069	UP	0.624942928	10810	5.048966598	4.645585195	4.76E-06	1.72E-05	3.210210773	WASF3	UP	0.717793738	3.195359849	5.538884123	6.76E-08	1.19E-06	7.730017516	DCLK1	9201	UP	1.0410417892	5.9543810698	8.2492002397	3.01E-15	5.30E-14	23.8430408361	GBP5	115362	UP	-0.340509067	6.299176939	-6.533754843	2.19E-10	3.85E-09	13.18001641	MACF1	23499	NOT
0.324769256	5.77243025	3.499488329	0.000524457	0.009185081	-0.417429079	CLEC2B	9976	NOT	0.778697855	6279	7.276510764	4.636277231	4.97E-06	1.79E-05	3.169548402	S100A8	UP	-0.247235488	4.321164601	-5.538722621	6.77E-08	1.19E-06	7.72921901	POLR3B	55703	NOT	-0.5615402783	6.8735352732	-8.2478889899	3.04E-15	5.34E-14	23.833969097	THEM6	51337	DOWN	0.455659696	5.867741686	6.531176358	2.22E-10	3.90E-09	13.16512532	DNA2	1763	NOT
[truncated: 15,042 more rows]

## Sheet: S6
Table-S6:Functional and pathway enrichment analyses (Gene Ontology and Kyoto Encyclopedia of Genes and Genomes)
[truncated: 1,245 more rows]
[truncated: 2 more columns]

## Sheet: S7
Table-S7:Description of 47 genes used to construct NII score
gene	r	p value	direct	Gene name
ACTA2	5.15E-01	9.04E-26	A	alpha-2-macroglobulin
[truncated: 46 more rows]

## Sheet: S8
Table-S8:Multivariable Cox regression analysis of variables of nomogram in training cohort and whole cohort
[truncated: 13 more rows]

[truncated: 2 more sheets: S9, S10]
